# Supplementary material for: The causal role of the somatosensory cortex in prosocial behaviour
Source: eLife. 2018 May 8;7:e32740. doi: 10.7554/eLife.32740 (PMC5973831; doi:10.7554/eLife.32740)
Supplement: Table 1—source data 1. [file elife-32740-table1-data1.csv]

EEG study								TMS study						Pain Localizer study					HD-tDCS study
Feedback Questionnaire 2
Participant #	Age	Sex	gender	included						sex m=0, f =1	age	believers		Part_number	Age	Sex: f=1			number	participant	Age	Gender	Days between sessions	Session	Manipulation check
1	24	F	1	1				1		0	22	1		1	20	1			1	1	24	1	23	1	1
2	27	F	1	1				2		1	43	1		2	26	1	2		2	2	25	1	8	0	1
3	42	M	0	1				3		0	22	1		3	42	1	3		3	3	20	1	7	1	0
4	35	F		0				4		0	22	0		4	20	0	4		4	4	22	1	4	1	0
5	19	F		failure eeg				5		0	23	1		9	23	0	9		5	5	23	0	7	0	0
6	23	F	1	1				6		1	19	1		10	25	0	10		6	6	25	0	11	0	0
7	25	F	1	1				7		1	22	1		16	22	0	16		7	7	29	0	4	1	0
8	18	M	0	1				8		1	38	1		17	24	1	17		8	8	33	0	7	0	0
9	24	M	0	1				9		0	30	1		18	36	0	18		9	9	23	0	7	1	0
10	22	M	0	1				10		0	26	0		19	33	1	19		10	10	27	0	7	0	0
11	30	M		0				11		0	20	1		20	24	1	20		11	11	22	0	13	1	1
12	35	F	1	1				12		0	26	0		21	21	1	21		12	12	23	1	8	0	0
13	24	M	0	1				13		0	24	1		22	25	0	22		13	13	22	1	7	1	1
14	27	F	1	1				14		0	19	1		23	21	0	23		14	15	35	1	7	1	1
15	25	M	0	1				15		1	20	1		24	31	1	24		15	16	28	0	7	0	0
16	27	M	0	1				16		1	25	1		26	23	0	26		16	19	24	0	8	0	0
17	23	M	0	1				17		0	24			27	23	0	27		17	21	23	1	6	0	0
18	25	M	0	1				18		0	24	1		28	21	1	28		18	22	29	0	7	1	0
19	20	F	1	1										29	32	0	29		19	24	22	1	7	1	1
20	19	F	1	1										31	20	1	31		20	25	23	0	6	1	0
21	28	M	0	1										32	23	1	32		21	26	22	1	7	1	0
22	30	F	1	1										33	21	1	33		22	27	20	1	7	0	0
23	20	M		0										34	19	0	34		23	29	23	1	8	0	0
24	24	M	0	1										35	20	1	35		24	36	25	0	7	0	1
25	22	M	0	1										36	28	0	36		25	38	24	1	7	1	1
26	24	M	0	1										37	27	1	37
27	22	F	1	1
28	22	F	1	1
29	22	F	1	1
30	28	F	1	1
31	24	M	0	1
32	25	M	0	1
mean	25.80952381	M - 11	13
std.	5.861902828	F - 10	15
