# Supplementary material for: The causal role of the somatosensory cortex in prosocial behaviour
Source: eLife. 2018 May 8;7:e32740. doi: 10.7554/eLife.32740 (PMC5973831; doi:10.7554/eLife.32740)
Supplement: Figure 2—source data 1. — Data source of Figure 2A. [file elife-32740-fig2-data1.csv]

	face condition					Hand condition
sbj	int 2	int 3	int 4	int 5	int 6	int 2	int 3	int 5	int 6
1		1	1.75	3.4	4.6		1	2.076923077	1
2	2.695652174	3.5	4.75	5	5	2.692307692	3	2.730769231	3
3	2.695652174	4.333333333	5	5.4	5.727272727	0.222222222	1	3.625	4
5	0.307692308	0.333333333	0	0.428571429	0.25	0.461538462	2	0.481481481	0
6	2.090909091	2.666666667	4	4.8	6	0.846153846	0.5	4.037037037	6
7	0.5	0.666666667	1.666666667	2.2	4	1.5	2.5	3.851851852	6
8	0.045454545	0.333333333	1.25	1.6	2.363636364	0.076923077	1	1.185185185	3
9	3.1	4.333333333	4.5	5.444444444	5.6	2.615384615	3	4.230769231	5
10	0.181818182	0.333333333	0.75	1.7	1.818181818	0.692307692	2	1.730769231	2
12	1.043478261	2	4.5	4.2	5.1	2.928571429	4	4.222222222	5
13	1.347826087	2.666666667	4	3	4.090909091	1.75	3.5	3.333333333	5
14	0.47826087	1	1.25	2.555555556	3	0.769230769	2.5	2.814814815	6
15	0.260869565	0.666666667	1.75	2.666666667	2.636363636	0.307692308	1.5	3.185185185	4
16	2.454545455	3.666666667	5.75	5.2	5.909090909	1.923076923	5	5.333333333	6
17	0	0	0.25	0.444444444	0.909090909	0	0.5	0.36	1
18	1.1	2.333333333	2.333333333	4.375	4.9	1	1.5	2.347826087	3
19	3.260869565	3.666666667	5	4.1	5.363636364	3.846153846	6	4.961538462	5
20	0.714285714	1.666666667	3.5	3.6	4.636363636	1.076923077	1.5	3.346153846	4
21	0.695652174	1.666666667	3.5	3.9	5.090909091	0.769230769	2.5	2.925925926	4
22	0	0.333333333	1.5	2	2.545454545	0.153846154	0.5	1.703703704	2
23	1.260869565	1.333333333	2.75	2.7	3.5	2	2	3.222222222	3
24	0.391304348	1.333333333	2.5	3	4.181818182	1.230769231	2.5	3.925925926	5
25	0.304347826	0.666666667	1.25	2.2	2.727272727	0	0	1.555555556	4
26	0.260869565	1	2.25	2.8	3.636363636	0.538461538	0.5	2.259259259	2
27	1.434782609	2.333333333	3.75	4.333333333	4.818181818	1.230769231	2	3.576923077	5
28	0.1	0.333333333	0.75	1.2	1.444444444	0.076923077	0	1.333333333	2
29	0	0	0.5	0.7	1.454545455	0	0	0.481481481	1
30	0	1	0.75	2.2	3.272727273	0.230769231	0.5	2.111111111	3
31	0	0	0	1	1.727272727	0.076923077	0	1.076923077	1
32	0.043478261	0	0.75	1.2	1.818181818	0.076923077	0	1.407407407	2
