# Supplementary material for: The causal role of the somatosensory cortex in prosocial behaviour
Source: eLife. 2018 May 8;7:e32740. doi: 10.7554/eLife.32740 (PMC5973831; doi:10.7554/eLife.32740)
Supplement: Figure 2—source data 2. [file elife-32740-fig2-data2.zip]

Archive with 3 entries (3 files):
- PainLocalizer_rois/ShockMechMod0p001t3p5_andSIL_-35_-32_53.nii
- PainLocalizer_rois/ShockMechMod0p001t3p5_andSIL_-52_-21_41.nii
- PainLocalizer_rois/standard_bem.mat
