# Supplementary material for: The causal role of the somatosensory cortex in prosocial behaviour
Source: eLife. 2018 May 8;7:e32740. doi: 10.7554/eLife.32740 (PMC5973831; doi:10.7554/eLife.32740)
Supplement: Figure 2—source data 3. — Data source of Figure 2C. [file elife-32740-fig2-data3.csv]

sbj	hand sham	hand real	face sham	face real	hand real-sham	face real-sham
1	0.641031644	0.448633109	0.5151387	0.601316727	-0.192398535	0.086178027
2	0.497319869	0.478038776	0.581701686	0.64240833	-0.019281093	0.060706643
3	0.276014091	0.064940236	0.38069892	0.639490491	-0.211073855	0.258791571
5	0.526950341	0.568044895	0.562153105	0.560304772	0.041094553	-0.001848333
6	0.623563291	0.4300757	0.456267341	0.492866819	-0.193487591	0.036599478
7	0.570074409	0.28809967	0.572862627	0.540119129	-0.281974738	-0.032743498
8	0.632026271	0.364429919	0.61671853	0.53820967	-0.267596351	-0.078508861
9	0.491463039	0.496973586	0.545828802	0.578885713	0.005510547	0.033056911
11	0.682167741	0.313260024	0.577320804	0.512759981	-0.368907717	-0.064560822
13	0.541536155	0.704577709	0.618565825	0.60454919	0.163041555	-0.014016635
14	0.4911335	0.665760327	0.550551521	0.622193576	0.174626827	0.071642055
16	0.533884961	0.659475046	0.579101655	0.646288218	0.125590085	0.067186562
17	0.461584963	0.341133625	0.56072288	0.461228887	-0.120451338	-0.099493993
18	0.532052016	0.416119846	0.500610067	0.553059069	-0.11593217	0.052449001
19	0.566736955	0.509803144	0.624245247	0.483686463	-0.056933812	-0.140558785
