# Supplementary material for: The causal role of the somatosensory cortex in prosocial behaviour
Source: eLife. 2018 May 8;7:e32740. doi: 10.7554/eLife.32740 (PMC5973831; doi:10.7554/eLife.32740)
Supplement: Figure 3—source data 1. — Time-course of beta of the same participant. Data source of Figure 3A. [file elife-32740-fig3-data1.csv]

brain activity Dipole Y	Z donation		Beta Brain/Zdonation	Time (sec)				sbj 6 dSIL Face
-1.504181021	-0.000678035		14.90502938	-1
-0.400393509	0.010942539		15.32691414	-0.998
0.703394002	0.03530844		13.28850445	-0.996
-0.952287265	-0.018791944		9.175636315	-0.994
1.255287758	0.049328924		3.933383292	-0.992
-0.400393509	0.007193387		-0.891060957	-0.99
0.151500247	0.044583691		-3.713010242	-0.988
-0.952287265	0.025771495		-3.613686379	-0.986
-1.504181021	0.006504143		-0.107280548	-0.984
0.703394002	0.036640596		6.342723662	-0.982
0.151500247	0.006366949		13.37897239	-0.98
1.255287758	0.00171805		18.51931127	-0.978
-0.400393509	0.008454194		21.51802809	-0.976
-0.952287265	0.019233442		22.79542217	-0.974
1.255287758	0.000774667		22.47557348	-0.972
0.703394002	0.034601562		20.6444548	-0.97
1.255287758	0.017373114		18.52990101	-0.968
-1.504181021	0.008433984		16.86209838	-0.966
-0.952287265	0.001256733		15.70503149	-0.964
1.255287758	0.051778776		14.8750267	-0.962
1.255287758	0.038487627		13.96926437	-0.96
0.151500247	0.039533586		12.68580844	-0.958
1.255287758	0.022963654		10.73710919	-0.956
-1.504181021	-0.015221032		8.105372142	-0.954
-0.400393509	-0.00017771		5.000085761	-0.952
1.255287758	0.005291551		1.661197553	-0.95
-0.400393509	0.03256005		-1.643286035	-0.948
-0.400393509	0.00887191		-4.642769235	-0.946
1.255287758	0.030004403		-7.064016292	-0.944
1.255287758	0.025881393		-8.430282983	-0.942
-0.952287265	-0.022121494		-8.150819651	-0.94
1.255287758	0.021815905		-6.232852927	-0.938
-0.952287265	-0.01333485		-3.723672897	-0.936
-0.400393509	0.009113059		-1.809942949	-0.934
-0.952287265	-0.035622768		-1.000320992	-0.932
1.255287758	0.066052702		-1.208680019	-0.93
-0.952287265	-0.009459304		-1.937047533	-0.928
-0.952287265	0.030516099		-2.430272306	-0.926
-0.400393509	0.013138993		-2.054046366	-0.924
-0.400393509	0.019148841		-0.585985072	-0.922
-0.952287265	0.001473875		2.027003031	-0.92
-1.504181021	0.010936129		5.678959978	-0.918
1.255287758	0.040633347		9.640589454	-0.916
0.151500247	0.034330994		12.66162799	-0.914
-0.400393509	0.039700814		14.03553325	-0.912
1.255287758	0.051819446		13.85799402	-0.91
-1.504181021	0.022200933		12.22126718	-0.908
0.151500247	0.001347264		9.377352749	-0.906
1.255287758	-0.001287871		6.137784013	-0.904
0.703394002	-0.000300817		3.277523087	-0.902
0.151500247	0.025778901		1.086080063	-0.9
			-0.388990498	-0.898
			-1.204489012	-0.896
			-1.432007955	-0.894
			-1.03313992	-0.892
			0.091275645	-0.89
			1.71096273	-0.888
			3.012311373	-0.886
			3.280736085	-0.884
			2.345961843	-0.882
			0.298283346	-0.88
			-2.538748659	-0.878
			-5.408819824	-0.876
			-7.367739903	-0.874
			-7.78016982	-0.872
			-6.603965565	-0.87
			-4.191381383	-0.868
			-1.038713641	-0.866
			2.289909882	-0.864
			5.190480146	-0.862
			7.265923513	-0.86
			8.376525292	-0.858
			8.440915376	-0.856
			7.4246205	-0.854
			5.662501168	-0.852
			3.924172018	-0.85
			2.936555101	-0.848
			2.95980797	-0.846
			3.687685461	-0.844
			4.390572184	-0.842
			4.26499222	-0.84
			2.894866782	-0.838
			0.536275519	-0.836
			-2.048218021	-0.834
			-3.925964095	-0.832
			-4.217604047	-0.83
			-2.365787646	-0.828
			1.312677039	-0.826
			5.406830855	-0.824
			8.224568668	-0.822
			9.040841901	-0.82
			8.231193278	-0.818
			6.555595322	-0.816
			4.729060049	-0.814
			3.375302635	-0.812
			2.947967066	-0.81
			3.560432282	-0.808
			4.872416466	-0.806
			6.374034617	-0.804
			7.784467468	-0.802
			8.955886673	-0.8
			9.711799584	-0.798
			10.16324669	-0.796
			10.86572018	-0.794
			12.24018384	-0.792
			14.48053987	-0.79
			17.01370431	-0.788
			18.33155523	-0.786
			16.38172697	-0.784
			12.09769308	-0.782
			6.603729429	-0.78
			1.547087458	-0.778
			-1.889479381	-0.776
			-3.57371922	-0.774
			-3.76320898	-0.772
			-2.4413468	-0.77
			0.431485725	-0.768
			4.120894043	-0.766
			7.420903976	-0.764
			9.828349162	-0.762
			11.23472992	-0.76
			11.28843684	-0.758
			10.04666351	-0.756
			8.534453724	-0.754
			7.846365641	-0.752
			8.298683997	-0.75
			9.497320647	-0.748
			10.78608813	-0.746
			11.48308283	-0.744
			11.20492215	-0.742
			10.30501783	-0.74
			9.321351415	-0.738
			8.509552974	-0.736
			7.688768393	-0.734
			6.529359676	-0.732
			4.925158999	-0.73
			2.959573128	-0.728
			0.922533338	-0.726
			-0.700298765	-0.724
			-1.37334743	-0.722
			-0.706652866	-0.72
			1.379761199	-0.718
			4.433280888	-0.716
			7.710610847	-0.714
			10.58697499	-0.712
			12.72465089	-0.71
			13.84867084	-0.708
			13.35475416	-0.706
			11.36755083	-0.704
			9.125129612	-0.702
			7.384945263	-0.7
			6.539018816	-0.698
			6.63395633	-0.696
			7.557109848	-0.694
			8.702505746	-0.692
			9.203922311	-0.69
			8.320823739	-0.688
			5.491013996	-0.686
			0.884971388	-0.684
			-4.742670142	-0.682
			-10.37054731	-0.68
			-13.92872075	-0.678
			-12.7139431	-0.676
			-7.677038239	-0.674
			-2.431690746	-0.672
			1.239992385	-0.67
			3.04570803	-0.668
			3.048377026	-0.666
			1.582704512	-0.664
			-0.573893184	-0.662
			-2.345416481	-0.66
			-2.555779273	-0.658
			-0.643438661	-0.656
			2.372307893	-0.654
			5.045273393	-0.652
			7.142767981	-0.65
			8.964398635	-0.648
			10.66358699	-0.646
			12.30247192	-0.644
			14.3106576	-0.642
			17.01861346	-0.64
			19.78122234	-0.638
			20.73596916	-0.636
			18.94327758	-0.634
			15.84847963	-0.632
			13.31294408	-0.63
			11.75885007	-0.628
			11.22096244	-0.626
			11.3633675	-0.624
			11.6761143	-0.622
			11.69226887	-0.62
			11.11986579	-0.618
			9.820197891	-0.616
			8.01485475	-0.614
			5.931029911	-0.612
			3.783139314	-0.61
			1.592240643	-0.608
			-0.640809558	-0.606
			-2.522780698	-0.604
			-3.23089643	-0.602
			-2.309420969	-0.6
			-0.344081194	-0.598
			1.63130459	-0.596
			3.051482362	-0.594
			3.833834153	-0.592
			3.950030923	-0.59
			3.386351685	-0.588
			2.640018711	-0.586
			2.588238909	-0.584
			3.634394762	-0.582
			5.64407668	-0.58
			8.259119594	-0.578
			10.86640119	-0.576
			12.61779483	-0.574
			12.34903891	-0.572
			9.713899231	-0.57
			5.702671515	-0.568
			1.753537347	-0.566
			-0.958573209	-0.564
			-2.099163258	-0.562
			-2.052918018	-0.56
			-1.336601289	-0.558
			-0.346654675	-0.556
			0.606677439	-0.554
			1.386410323	-0.552
			2.093621432	-0.55
			2.936311672	-0.548
			4.04239419	-0.546
			5.436595167	-0.544
			7.020588073	-0.542
			8.381055271	-0.54
			8.945803291	-0.538
			8.3563518	-0.536
			6.860363063	-0.534
			5.198256451	-0.532
			4.36153201	-0.53
			5.099755582	-0.528
			7.085375709	-0.526
			9.191772376	-0.524
			10.65519925	-0.522
			11.30600248	-0.52
			11.31906863	-0.518
			11.12454516	-0.516
			11.56047598	-0.514
			13.12749773	-0.512
			15.41381678	-0.51
			16.77264885	-0.508
			16.40778388	-0.506
			14.24265711	-0.504
			11.01877341	-0.502
			7.624398792	-0.5
			5.008996799	-0.498
			3.865394423	-0.496
			4.314087188	-0.494
			5.905889263	-0.492
			7.478856424	-0.49
			7.851908593	-0.488
			7.002735817	-0.486
			5.830807183	-0.484
			5.089445578	-0.482
			5.283093655	-0.48
			6.520611377	-0.478
			8.677036375	-0.476
			11.27537403	-0.474
			13.56091395	-0.472
			15.00294944	-0.47
			15.54140159	-0.468
			15.53746538	-0.466
			14.70899288	-0.464
			13.43033884	-0.462
			12.45061497	-0.46
			12.47906376	-0.458
			13.53739088	-0.456
			15.24831792	-0.454
			16.76787006	-0.452
			17.11657135	-0.45
			16.82689137	-0.448
			16.47120631	-0.446
			16.2216645	-0.444
			15.67439858	-0.442
			14.55838332	-0.44
			13.12824025	-0.438
			11.66103984	-0.436
			9.98246527	-0.434
			7.61663785	-0.432
			4.47457434	-0.43
			1.418637075	-0.428
			-0.597997056	-0.426
			-1.389914272	-0.424
			-1.12586404	-0.422
			0.04475746	-0.42
			1.868691996	-0.418
			3.700841068	-0.416
			4.800653935	-0.414
			4.898622091	-0.412
			4.266065355	-0.41
			3.650150426	-0.408
			3.837959119	-0.406
			5.305162364	-0.404
			7.926140215	-0.402
			10.57704404	-0.4
			12.05939622	-0.398
			11.54953863	-0.396
			9.207751792	-0.394
			5.759625323	-0.392
			2.098101278	-0.39
			-0.788429955	-0.388
			-2.041984262	-0.386
			-1.148280248	-0.384
			1.781231548	-0.382
			5.432704144	-0.38
			8.098007167	-0.378
			9.320038833	-0.376
			9.66771924	-0.374
			9.952511562	-0.372
			10.73642361	-0.37
			12.15978145	-0.368
			14.03018398	-0.366
			15.8920271	-0.364
			17.20718494	-0.362
			17.94000646	-0.36
			17.52081231	-0.358
			15.97074307	-0.356
			14.04006535	-0.354
			12.29655127	-0.352
			11.2383526	-0.35
			10.57923024	-0.348
			10.10611959	-0.346
			9.512066107	-0.344
			8.576646983	-0.342
			7.325875706	-0.34
			6.278278792	-0.338
			6.227472315	-0.336
			7.758208205	-0.334
			10.71678346	-0.332
			13.98978641	-0.33
			16.29361686	-0.328
			17.00348677	-0.326
			15.76070114	-0.324
			12.07692003	-0.322
			6.231876128	-0.32
			0.026833297	-0.318
			-4.602441491	-0.316
			-6.529671052	-0.314
			-5.171935018	-0.312
			-0.889577148	-0.31
			4.487672851	-0.308
			8.990036479	-0.306
			11.74331288	-0.304
			12.8082261	-0.302
			12.68129195	-0.3
			11.87837578	-0.298
			10.90769022	-0.296
			10.31885301	-0.294
			10.63379932	-0.292
			11.99252451	-0.29
			13.94312053	-0.288
			15.52059866	-0.286
			15.97334688	-0.284
			15.08120057	-0.282
			12.98240164	-0.28
			9.84131242	-0.278
			6.907875927	-0.276
			5.694705457	-0.274
			6.530791217	-0.272
			9.023497398	-0.27
			12.84668807	-0.268
			17.28067244	-0.266
			21.25125935	-0.264
			24.56169501	-0.262
			27.16763059	-0.26
			29.02754675	-0.258
			30.03108909	-0.256
			30.2503428	-0.254
			28.62392735	-0.252
			25.18829252	-0.25
			21.17437635	-0.248
			17.41169782	-0.246
			14.28797018	-0.244
			11.49697583	-0.242
			9.243950679	-0.24
			8.910010142	-0.238
			11.92699443	-0.236
			17.55230705	-0.234
			23.84295883	-0.232
			29.17689192	-0.23
			31.97262455	-0.228
			33.04527444	-0.226
			32.33727476	-0.224
			30.69883561	-0.222
			28.49934254	-0.22
			26.60618952	-0.218
			26.12920846	-0.216
			27.44279533	-0.214
			30.15016922	-0.212
			33.11918687	-0.21
			35.55537096	-0.208
			36.43214505	-0.206
			34.27438673	-0.204
			30.92124196	-0.202
			26.71050932	-0.2
			22.84610676	-0.198
			20.58665978	-0.196
			19.66181729	-0.194
			18.99906659	-0.192
			17.38153301	-0.19
			14.95417973	-0.188
			12.78435849	-0.186
			11.51694974	-0.184
			11.16930855	-0.182
			11.58449811	-0.18
			12.39467429	-0.178
			13.39107842	-0.176
			14.39485542	-0.174
			15.41208003	-0.172
			16.83040441	-0.17
			19.12345211	-0.168
			21.05157095	-0.166
			21.72663168	-0.164
			21.61146694	-0.162
			21.31981139	-0.16
			21.04585491	-0.158
			20.44596555	-0.156
			18.67996665	-0.154
			16.2300742	-0.152
			14.32319522	-0.15
			13.6198088	-0.148
			14.22178197	-0.146
			15.56001407	-0.144
			17.06218274	-0.142
			18.52596337	-0.14
			19.87635104	-0.138
			20.45482313	-0.136
			19.57383249	-0.134
			17.24105068	-0.132
			14.51311981	-0.13
			12.38675959	-0.128
			11.38599257	-0.126
			12.3019476	-0.124
			16.02063752	-0.122
			23.0676332	-0.12
			32.80045161	-0.118
			41.6120998	-0.116
			45.20812665	-0.114
			42.35376307	-0.112
			36.13060136	-0.11
			28.80345537	-0.108
			22.78333934	-0.106
			19.00053497	-0.104
			17.28451133	-0.102
			17.29190947	-0.1
			18.44776533	-0.098
			20.34474808	-0.096
			22.13829834	-0.094
			22.8638602	-0.092
			22.28992521	-0.09
			20.99784972	-0.088
			19.35789539	-0.086
			17.58002687	-0.084
			16.21872555	-0.082
			15.95226578	-0.08
			16.55509372	-0.078
			17.03831405	-0.076
			16.96583501	-0.074
			16.63557349	-0.072
			16.00638268	-0.07
			14.63683056	-0.068
			12.13223698	-0.066
			8.8982826	-0.064
			6.368383025	-0.062
			6.260049872	-0.06
			9.014521685	-0.058
			13.46481942	-0.056
			18.12618141	-0.054
			22.25134033	-0.052
			25.42792195	-0.05
			27.4371007	-0.048
			28.64829726	-0.046
			29.00451601	-0.044
			28.77406987	-0.042
			27.72836451	-0.04
			25.49505787	-0.038
			21.83841914	-0.036
			18.19914568	-0.034
			16.57828395	-0.032
			17.6814779	-0.03
			21.99174534	-0.028
			28.31041009	-0.026
			32.96009315	-0.024
			31.76367475	-0.022
			25.63618885	-0.02
			18.62835925	-0.018
			11.86062414	-0.016
			5.625261534	-0.014
			-0.06016227	-0.012
			-4.160706103	-0.01
			-4.866107031	-0.008
			-1.280389712	-0.006
			4.881273028	-0.004
			10.07753576	-0.002
			12.49778743	0
			12.74849239	0.002
			11.78855812	0.004
			10.31640903	0.006
			9.20662909	0.008
			9.268773909	0.01
			11.39910179	0.012
			15.32681136	0.014
			19.17498263	0.016
			21.32589442	0.018
			21.668459	0.02
			21.03344877	0.022
			19.53413487	0.024
			17.51964051	0.026
			15.18720512	0.028
			12.4056213	0.03
			9.075103909	0.032
			5.997804133	0.034
			4.086842839	0.036
			3.918272171	0.038
			5.4646225	0.04
			8.084064981	0.042
			10.58352938	0.044
			11.56976447	0.046
			10.18895431	0.048
			6.876245024	0.05
			3.198800298	0.052
			0.579188859	0.054
			-0.290661194	0.056
			0.834824487	0.058
			3.525937227	0.06
			6.566291329	0.062
			8.964751872	0.064
			10.53029425	0.066
			11.38295292	0.068
			11.83881356	0.07
			12.14126407	0.072
			12.42089153	0.074
			12.4487367	0.076
			11.69665227	0.078
			9.890829802	0.08
			7.200371876	0.082
			4.294331788	0.084
			2.027023776	0.086
			1.166569273	0.088
			2.395934533	0.09
			5.694896292	0.092
			9.542421005	0.094
			12.10089104	0.096
			13.24511802	0.098
			13.71854079	0.1
			14.33280304	0.102
			15.64503865	0.104
			18.30203242	0.106
			22.41237979	0.108
			26.76895595	0.11
			27.97462602	0.112
			25.88725691	0.114
			23.2778909	0.116
			20.69133206	0.118
			19.2955869	0.12
			18.91362336	0.122
			19.40510663	0.124
			21.01124096	0.126
			23.92708325	0.128
			27.4208459	0.13
			29.86624219	0.132
			29.53294718	0.134
			26.43472681	0.136
			22.39659331	0.138
			19.20084522	0.14
			17.66633337	0.142
			17.97574276	0.144
			19.73112054	0.146
			22.07425172	0.148
			24.19101898	0.15
			25.29461504	0.152
			23.84482295	0.154
			19.62034268	0.156
			15.09899195	0.158
			12.57054338	0.16
			12.69964441	0.162
			14.97140233	0.164
			18.59918954	0.166
			22.24542242	0.168
			25.20763785	0.17
			26.39933745	0.172
			24.24880422	0.174
			19.90789178	0.176
			15.90009569	0.178
			13.35064218	0.18
			12.14446277	0.182
			11.98079011	0.184
			12.64902881	0.186
			14.2311291	0.188
			16.78023424	0.19
			20.18986837	0.192
			23.95051276	0.194
			27.05664314	0.196
			28.108197	0.198
			26.26401604	0.2
			22.49517582	0.202
			18.66313161	0.204
			15.94905658	0.206
			14.55458066	0.208
			14.58366549	0.21
			15.72265659	0.212
			17.87730614	0.214
			20.53758519	0.216
			22.99029606	0.218
			24.47502649	0.22
			24.21536415	0.222
			22.40208385	0.224
			20.2151841	0.226
			18.64975031	0.228
			18.05380813	0.23
			18.69790589	0.232
			20.83070379	0.234
			24.18965099	0.236
			27.68127563	0.238
			29.30894515	0.24
			28.47271593	0.242
			26.02026711	0.244
			23.7066329	0.246
			22.07990516	0.248
			21.37647733	0.25
			21.36180172	0.252
			22.05231737	0.254
			22.71883724	0.256
			22.40381723	0.258
			20.97323513	0.26
			19.53477461	0.262
			19.52266748	0.264
			21.87585077	0.266
			26.46256704	0.268
			30.87871621	0.27
			32.17489833	0.272
			31.03159696	0.274
			29.82484344	0.276
			29.23061139	0.278
			27.87254607	0.28
			25.00405256	0.282
			22.5706837	0.284
			21.56790481	0.286
			22.00228458	0.288
			22.63041663	0.29
			22.14755034	0.292
			21.13743574	0.294
			20.95069128	0.296
			22.88076147	0.298
			27.23207741	0.3
			31.45141401	0.302
			33.15945911	0.304
			33.27047896	0.306
			33.83186599	0.308
			35.34612024	0.31
			36.54550639	0.312
			37.61713022	0.314
			39.10067299	0.316
			40.83689202	0.318
			40.61228981	0.32
			37.16505151	0.322
			32.47625502	0.324
			29.77141671	0.326
			28.61376031	0.328
			29.22426659	0.33
			30.30371476	0.332
			32.0529505	0.334
			33.94935789	0.336
			35.69856705	0.338
			37.80752032	0.34
			41.05428427	0.342
			44.71412329	0.344
			46.30138081	0.346
			46.12288376	0.348
			44.68210562	0.35
			42.08007475	0.352
			38.74055058	0.354
			35.58541865	0.356
			32.81878211	0.358
			30.92171962	0.36
			31.34716194	0.362
			33.060133	0.364
			35.49034801	0.366
			37.70108583	0.368
			39.40952262	0.37
			39.21803474	0.372
			37.73082116	0.374
			36.23302958	0.376
			35.21149377	0.378
			34.52964579	0.38
			33.59248957	0.382
			32.34071329	0.384
			30.35463258	0.386
			28.27460797	0.388
			26.69777511	0.39
			26.09879846	0.392
			26.73511876	0.394
			28.94388324	0.396
			32.61272468	0.398
			36.3897114	0.4
			36.90882572	0.402
			31.03669846	0.404
			21.9733758	0.406
			13.40067523	0.408
			7.019259446	0.41
			3.69312779	0.412
			3.537139409	0.414
			5.99015468	0.416
			9.842782693	0.418
			13.35127576	0.42
			15.20996353	0.422
			15.86852682	0.424
			16.3917595	0.426
			17.66301034	0.428
			19.66991995	0.43
			21.09829701	0.432
			20.98280247	0.434
			19.93594843	0.436
			18.45161044	0.438
			16.59928048	0.44
			14.87396468	0.442
			13.19267341	0.444
			11.98130924	0.446
			11.35026358	0.448
			11.29737722	0.45
			11.54633546	0.452
			11.8527705	0.454
			12.19570853	0.456
			12.5964801	0.458
			12.96491713	0.46
			13.22969774	0.462
			13.55502036	0.464
			14.03086006	0.466
			14.52657041	0.468
			13.93806431	0.47
			11.46850833	0.472
			7.381566339	0.474
			3.432284708	0.476
			1.041580584	0.478
			0.865398554	0.48
			3.092368296	0.482
			7.268104094	0.484
			11.77213571	0.486
			15.00193145	0.488
			16.42435794	0.49
			16.7144177	0.492
			16.1625858	0.494
			15.08705888	0.496
			13.92494305	0.498
			12.8840456	0.5
			11.94852075	0.502
			10.88658416	0.504
			9.649391208	0.506
			8.263507374	0.508
			7.192719234	0.51
			7.427744621	0.512
			9.7378871	0.514
			13.5444222	0.516
			17.68893743	0.518
			20.40386427	0.52
			21.30201116	0.522
			20.59649509	0.524
			18.93986204	0.526
			16.72077988	0.528
			14.33893844	0.53
			12.65696089	0.532
			12.91985584	0.534
			15.29167273	0.536
			19.23883054	0.538
			23.82392867	0.54
			28.2787582	0.542
			31.67583316	0.544
			33.19548611	0.546
			31.64261739	0.548
			26.17906392	0.55
			17.73550778	0.552
			11.06634268	0.554
			8.610560357	0.556
			10.79253864	0.558
			17.2131858	0.56
			25.64468057	0.562
			33.19725098	0.564
			37.70894315	0.566
			38.78875646	0.568
			36.37313041	0.57
			31.55847603	0.572
			24.43904235	0.574
			17.38900292	0.576
			14.97448562	0.578
			17.44676978	0.58
			21.76303442	0.582
			24.65226172	0.584
			24.23504571	0.586
			20.76859165	0.588
			15.46614968	0.59
			9.249543824	0.592
			3.472877684	0.594
			-0.074062687	0.596
			-0.332976376	0.598
			2.330263558	0.6
			6.889013446	0.602
			11.1344278	0.604
			12.90216136	0.606
			12.60205197	0.608
			11.45864425	0.61
			10.04104718	0.612
			8.679650811	0.614
			7.770372171	0.616
			7.548434791	0.618
			7.874424009	0.62
			8.264434076	0.622
			8.065556587	0.624
			7.230610918	0.626
			6.514988953	0.628
			6.652271636	0.63
			7.92369039	0.632
			10.11012178	0.634
			12.4098879	0.636
			13.63881862	0.638
			13.41731412	0.64
			12.50584602	0.642
			11.7038041	0.644
			11.22233921	0.646
			11.007766	0.648
			10.98278064	0.65
			10.99592608	0.652
			10.65994678	0.654
			9.508400546	0.656
			7.677713295	0.658
			5.918443523	0.66
			4.727691749	0.662
			4.226337448	0.664
			4.600952839	0.666
			6.35267243	0.668
			9.911145844	0.67
			14.79625157	0.672
			19.79984717	0.674
			23.85991827	0.676
			25.45053512	0.678
			23.96072133	0.68
			18.39010062	0.682
			9.611666736	0.684
			1.422217204	0.686
			-3.251453724	0.688
			-3.960329328	0.69
			-1.776854633	0.692
			1.636570991	0.694
			4.640526282	0.696
			5.957813564	0.698
			4.562736295	0.7
			0.514260324	0.702
			-3.698418396	0.704
			-5.486140042	0.706
			-4.554640051	0.708
			-1.793177736	0.71
			1.153263653	0.712
			2.113679088	0.714
			-0.354877269	0.716
			-6.511895297	0.718
			-14.39890551	0.72
			-19.72564748	0.722
			-20.27167903	0.724
			-16.38863727	0.726
			-8.964044526	0.728
			1.931665537	0.73
			13.17924213	0.732
			19.31871923	0.734
			19.67914597	0.736
			16.56826792	0.738
			11.71702909	0.74
			6.695505612	0.742
			3.2297709	0.744
			1.936155519	0.746
			2.217070164	0.748
			2.887062717	0.75
			2.716250127	0.752
			0.99832017	0.754
			-2.160583436	0.756
			-5.969734376	0.758
			-9.498660184	0.76
			-11.94238299	0.762
			-13.15319776	0.764
			-13.34379741	0.766
			-12.71950335	0.768
			-11.2891831	0.77
			-9.211050684	0.772
			-7.086458745	0.774
			-5.474323986	0.776
			-4.340736883	0.778
			-3.106878153	0.78
			-0.875907879	0.782
			2.965314396	0.784
			7.96640629	0.786
			12.25871776	0.788
			13.77015105	0.79
			11.70589079	0.792
			7.78899909	0.794
			3.444176363	0.796
			-0.202320084	0.798
			-2.147038601	0.8
			-1.655745825	0.802
			0.833737354	0.804
			3.718387917	0.806
			5.516542021	0.808
			5.225746407	0.81
			2.277085162	0.812
			-2.081019055	0.814
			-5.039339259	0.816
			-5.346083954	0.818
			-3.677947127	0.82
			-1.45001564	0.822
			0.166926958	0.824
			0.743411348	0.826
			0.315422622	0.828
			-0.948695169	0.83
			-2.522366843	0.832
			-3.591150394	0.834
			-4.184887176	0.836
			-4.956783617	0.838
			-6.196527245	0.84
			-7.59343137	0.842
			-8.442106477	0.844
			-8.25401782	0.846
			-7.04331021	0.848
			-4.777830172	0.85
			-1.741631781	0.852
			1.368916953	0.854
			3.857402512	0.856
			5.603776961	0.858
			6.905603259	0.86
			8.146342693	0.862
			9.436090303	0.864
			10.47310763	0.866
			10.64692805	0.868
			9.581507364	0.87
			7.47990211	0.872
			4.204678717	0.874
			-0.578815947	0.876
			-6.241695811	0.878
			-10.4291858	0.88
			-11.67461063	0.882
			-10.92087139	0.884
			-9.875129506	0.886
			-9.455051678	0.888
			-9.840783955	0.89
			-10.83937613	0.892
			-11.83858318	0.894
			-12.45751163	0.896
			-11.98762797	0.898
			-9.83892425	0.9
			-6.751346815	0.902
			-4.68168144	0.904
			-5.137677834	0.906
			-8.325671449	0.908
			-12.22925381	0.91
			-13.80285032	0.912
			-12.61348285	0.914
			-9.873627569	0.916
			-6.486342934	0.918
			-3.113576492	0.92
			-0.669333476	0.922
			-0.354970125	0.924
			-3.112437704	0.926
			-8.73966605	0.928
			-15.00459481	0.93
			-19.19767765	0.932
			-20.44036551	0.934
			-19.0685942	0.936
			-15.92117509	0.938
			-12.6200802	0.94
			-10.63482835	0.942
			-10.61089227	0.944
			-12.65749507	0.946
			-16.14388506	0.948
			-20.66066828	0.95
			-24.16571509	0.952
			-25.51179677	0.954
			-24.15049677	0.956
			-20.6321554	0.958
			-15.76998587	0.96
			-10.28505338	0.962
			-6.102521503	0.964
			-3.771377304	0.966
			-3.048833961	0.968
			-3.258890725	0.97
			-3.922384633	0.972
			-5.092535922	0.974
			-7.284256234	0.976
			-10.9083721	0.978
			-16.00544041	0.98
			-21.51267255	0.982
			-25.49348418	0.984
			-27.40599556	0.986
			-27.26944157	0.988
			-25.78333869	0.99
			-23.19833283	0.992
			-20.92983527	0.994
			-20.39884182	0.996
			-22.50723167	0.998
			-26.56983809	1
