# Supplementary material for: The causal role of the somatosensory cortex in prosocial behaviour
Source: eLife. 2018 May 8;7:e32740. doi: 10.7554/eLife.32740 (PMC5973831; doi:10.7554/eLife.32740)
Supplement: Figure 3—source data 2. — Data source of Figure 3B. [file elife-32740-fig3-data2.csv]

dSI-L Hand			dSI-L Face			vSI-L Face
time	stat	sign	time	stat	sign	time	stat	sign
-1	1.605532885	NaN	-1	1.47307859	NaN	-1	1.575796519	NaN
-0.998	1.512450381	NaN	-0.998	1.513666952	NaN	-0.998	1.476358992	NaN
-0.996	1.297429999	NaN	-0.996	1.409047733	NaN	-0.996	1.360385558	NaN
-0.994	1.022220925	NaN	-0.994	1.509097353	NaN	-0.994	1.199002665	NaN
-0.992	0.761099701	NaN	-0.992	1.456279287	NaN	-0.992	0.964093143	NaN
-0.99	0.63859597	NaN	-0.99	1.530914444	NaN	-0.99	0.82114979	NaN
-0.988	0.589944899	NaN	-0.988	1.502263762	NaN	-0.988	0.786129728	NaN
-0.986	0.498973562	NaN	-0.986	1.980305921	NaN	-0.986	0.903208693	NaN
-0.984	0.428307369	NaN	-0.984	2.598634456	NaN	-0.984	1.156173393	NaN
-0.982	0.356184857	NaN	-0.982	3.550628026	NaN	-0.982	1.504132355	NaN
-0.98	0.229886648	NaN	-0.98	5.945176648	NaN	-0.98	1.894669321	NaN
-0.978	0.067091604	NaN	-0.978	4.455353211	NaN	-0.978	2.269362454	NaN
-0.976	0.068140406	NaN	-0.976	6.913889298	NaN	-0.976	2.618641109	NaN
-0.974	0.323497689	NaN	-0.974	5.765934368	NaN	-0.974	2.912930207	NaN
-0.972	0.50773085	NaN	-0.972	4.896645422	NaN	-0.972	2.990059496	NaN
-0.97	0.466720145	NaN	-0.97	4.013844559	NaN	-0.97	3.019186098	NaN
-0.968	0.28974749	NaN	-0.968	3.206709214	NaN	-0.968	2.957747236	NaN
-0.966	0.098978586	NaN	-0.966	2.756730459	NaN	-0.966	2.772481574	NaN
-0.964	0.007226604	NaN	-0.964	2.513846972	NaN	-0.964	2.375675409	NaN
-0.962	0.047750452	NaN	-0.962	2.09489997	NaN	-0.962	1.813136829	NaN
-0.96	0.195505649	NaN	-0.96	1.498777766	NaN	-0.96	1.367878595	NaN
-0.958	0.387962276	NaN	-0.958	1.108119171	NaN	-0.958	1.119257887	NaN
-0.956	0.484601565	NaN	-0.956	0.836719427	NaN	-0.956	0.958055568	NaN
-0.954	0.507735564	NaN	-0.954	0.742080325	NaN	-0.954	0.963808714	NaN
-0.952	0.480606775	NaN	-0.952	0.513433195	NaN	-0.952	1.016631945	NaN
-0.95	0.476711044	NaN	-0.95	0.395547386	NaN	-0.95	0.919258856	NaN
-0.948	0.467977278	NaN	-0.948	0.466469365	NaN	-0.948	0.859006939	NaN
-0.946	0.496818326	NaN	-0.946	0.577588035	NaN	-0.946	0.846388399	NaN
-0.944	0.495890048	NaN	-0.944	0.532507934	NaN	-0.944	0.912434736	NaN
-0.942	0.434766226	NaN	-0.942	0.454090961	NaN	-0.942	1.089422414	NaN
-0.94	0.328078643	NaN	-0.94	0.42072755	NaN	-0.94	1.464146034	NaN
-0.938	0.247755913	NaN	-0.938	0.419426596	NaN	-0.938	1.752476395	NaN
-0.936	0.254051719	NaN	-0.936	0.469657891	NaN	-0.936	1.765220055	NaN
-0.934	0.313903636	NaN	-0.934	0.716025046	NaN	-0.934	1.731124301	NaN
-0.932	0.348401439	NaN	-0.932	1.28293861	NaN	-0.932	1.701511246	NaN
-0.93	0.372554352	NaN	-0.93	2.066261386	NaN	-0.93	1.836959837	NaN
-0.928	0.321958539	NaN	-0.928	2.53386179	NaN	-0.928	1.918363764	NaN
-0.926	0.186857647	NaN	-0.926	2.607641118	NaN	-0.926	1.848812638	NaN
-0.924	0.07546381	NaN	-0.924	2.4523047	NaN	-0.924	1.805096481	NaN
-0.922	0.159305476	NaN	-0.922	1.741786325	NaN	-0.922	2.041690325	NaN
-0.92	0.495332148	NaN	-0.92	1.653071093	NaN	-0.92	2.715099058	NaN
-0.918	1.162465657	NaN	-0.918	1.560077414	NaN	-0.918	3.660389404	NaN
-0.916	1.999649479	NaN	-0.916	1.581796034	NaN	-0.916	4.501854232	NaN
-0.914	2.53912174	NaN	-0.914	1.707162023	NaN	-0.914	4.670866751	NaN
-0.912	2.638158554	NaN	-0.912	2.448786941	NaN	-0.912	4.839160328	NaN
-0.91	2.302127378	NaN	-0.91	2.638627888	NaN	-0.91	5.012220668	NaN
-0.908	1.78882362	NaN	-0.908	2.917255109	NaN	-0.908	5.024741746	NaN
-0.906	1.299037292	NaN	-0.906	3.016861546	NaN	-0.906	4.408556871	NaN
-0.904	0.640071809	NaN	-0.904	2.5883423	NaN	-0.904	3.049400665	NaN
-0.902	0.348181649	NaN	-0.902	2.188633716	NaN	-0.902	1.687975299	NaN
-0.9	0.506346276	NaN	-0.9	1.696744866	NaN	-0.9	0.890794071	NaN
-0.898	0.60974483	NaN	-0.898	1.006885918	NaN	-0.898	0.64728855	NaN
-0.896	0.508954563	NaN	-0.896	0.574725202	NaN	-0.896	0.757570659	NaN
-0.894	0.389549657	NaN	-0.894	0.293130602	NaN	-0.894	1.152869625	NaN
-0.892	0.350490377	NaN	-0.892	0.384203005	NaN	-0.892	1.747934699	NaN
-0.89	0.401693058	NaN	-0.89	0.473007452	NaN	-0.89	2.157362769	NaN
-0.888	0.443085597	NaN	-0.888	0.508706533	NaN	-0.888	2.382498139	NaN
-0.886	0.419306122	NaN	-0.886	0.45689352	NaN	-0.886	2.382885889	NaN
-0.884	0.359577873	NaN	-0.884	0.133525842	NaN	-0.884	2.128255464	NaN
-0.882	0.21977194	NaN	-0.882	0.171145935	NaN	-0.882	1.640777652	NaN
-0.88	0.094007437	NaN	-0.88	0.039128075	NaN	-0.88	1.211421857	NaN
-0.878	0.088842057	NaN	-0.878	0.03552067	NaN	-0.878	0.975393475	NaN
-0.876	0.185081116	NaN	-0.876	0.062677898	NaN	-0.876	0.97827881	NaN
-0.874	0.31434866	NaN	-0.874	0.099784655	NaN	-0.874	1.167152662	NaN
-0.872	0.393195845	NaN	-0.872	0.276950483	NaN	-0.872	1.756128158	NaN
-0.87	0.306015817	NaN	-0.87	1.228137246	NaN	-0.87	2.640286097	NaN
-0.868	0.191760867	NaN	-0.868	2.040022985	NaN	-0.868	3.276450708	NaN
-0.866	0.170412718	NaN	-0.866	2.801211459	NaN	-0.866	3.61623755	NaN
-0.864	0.22939638	NaN	-0.864	3.049595257	NaN	-0.864	3.990978354	NaN
-0.862	0.398460013	NaN	-0.862	2.592420556	NaN	-0.862	4.271708137	NaN
-0.86	0.738072686	NaN	-0.86	1.790573886	NaN	-0.86	3.924109785	NaN
-0.858	0.949274189	NaN	-0.858	1.16906355	NaN	-0.858	2.874996554	NaN
-0.856	1.175839576	NaN	-0.856	0.794681698	NaN	-0.856	1.772436128	NaN
-0.854	1.225710381	NaN	-0.854	0.701314707	NaN	-0.854	1.118788311	NaN
-0.852	0.834509921	NaN	-0.852	0.682512809	NaN	-0.852	0.97330326	NaN
-0.85	0.470320028	NaN	-0.85	0.635808461	NaN	-0.85	0.977720131	NaN
-0.848	0.219795309	NaN	-0.848	0.523878161	NaN	-0.848	1.277387268	NaN
-0.846	0.142056598	NaN	-0.846	0.402670862	NaN	-0.846	1.965466512	NaN
-0.844	0.147028093	NaN	-0.844	0.34495286	NaN	-0.844	3.235685656	NaN
-0.842	0.192520531	NaN	-0.842	0.39457651	NaN	-0.842	4.429370475	NaN
-0.84	0.317907778	NaN	-0.84	0.528119967	NaN	-0.84	4.188803907	NaN
-0.838	0.55529376	NaN	-0.838	0.601945383	NaN	-0.838	2.705232541	NaN
-0.836	0.65481592	NaN	-0.836	0.574844131	NaN	-0.836	1.738759091	NaN
-0.834	0.659027541	NaN	-0.834	0.549741192	NaN	-0.834	1.536081812	NaN
-0.832	0.600014319	NaN	-0.832	0.575057016	NaN	-0.832	1.624444858	NaN
-0.83	0.583758316	NaN	-0.83	0.577578559	NaN	-0.83	1.722398569	NaN
-0.828	0.680415858	NaN	-0.828	0.600973285	NaN	-0.828	1.932183137	NaN
-0.826	0.800870848	NaN	-0.826	0.825591694	NaN	-0.826	2.267822826	NaN
-0.824	0.826159788	NaN	-0.824	1.105184621	NaN	-0.824	2.514247969	NaN
-0.822	0.72327742	NaN	-0.822	1.060818318	NaN	-0.822	2.611093631	NaN
-0.82	0.543974458	NaN	-0.82	0.779122533	NaN	-0.82	2.751897114	NaN
-0.818	0.453917622	NaN	-0.818	0.497516177	NaN	-0.818	2.956267674	NaN
-0.816	0.392911922	NaN	-0.816	0.249324101	NaN	-0.816	3.150322057	NaN
-0.814	0.29590012	NaN	-0.814	0.100463488	NaN	-0.814	3.102116228	NaN
-0.812	0.232753038	NaN	-0.812	0.075163008	NaN	-0.812	2.801293869	NaN
-0.81	0.252428646	NaN	-0.81	0.208449665	NaN	-0.81	2.35063762	NaN
-0.808	0.239738368	NaN	-0.808	0.589964423	NaN	-0.808	1.899596515	NaN
-0.806	0.25492441	NaN	-0.806	1.135800905	NaN	-0.806	1.590828047	NaN
-0.804	0.304595286	NaN	-0.804	1.721196647	NaN	-0.804	1.580558799	NaN
-0.802	0.330401207	NaN	-0.802	2.172984843	NaN	-0.802	1.954678782	NaN
-0.8	0.4532837	NaN	-0.8	2.438417009	NaN	-0.8	2.112189648	NaN
-0.798	0.702654384	NaN	-0.798	2.413261807	NaN	-0.798	2.164979938	NaN
-0.796	1.05356141	NaN	-0.796	1.932078371	NaN	-0.796	2.362117234	NaN
-0.794	1.536468354	NaN	-0.794	1.493068141	NaN	-0.794	2.662272253	NaN
-0.792	2.012057308	NaN	-0.792	1.574865996	NaN	-0.792	3.343368873	NaN
-0.79	2.405448561	NaN	-0.79	1.971656288	NaN	-0.79	3.732906831	NaN
-0.788	2.557882887	NaN	-0.788	2.343044934	NaN	-0.788	3.357461254	NaN
-0.786	2.468408092	NaN	-0.786	2.479801928	NaN	-0.786	2.777342934	NaN
-0.784	2.052028252	NaN	-0.784	2.555548953	NaN	-0.784	2.486173402	NaN
-0.782	1.568481534	NaN	-0.782	2.654408516	NaN	-0.782	2.840813484	NaN
-0.78	1.234546861	NaN	-0.78	2.552140639	NaN	-0.78	2.613181614	NaN
-0.778	1.191442011	NaN	-0.778	1.925012809	NaN	-0.778	2.282744593	NaN
-0.776	1.081475635	NaN	-0.776	1.224406531	NaN	-0.776	2.380943174	NaN
-0.774	0.703689565	NaN	-0.774	1.207344813	NaN	-0.774	3.227711832	NaN
-0.772	0.399407966	NaN	-0.772	1.718202136	NaN	-0.772	4.782361184	NaN
-0.77	0.411632006	NaN	-0.77	2.30248337	NaN	-0.77	5.699024106	NaN
-0.768	0.49521054	NaN	-0.768	2.742849633	NaN	-0.768	5.720927279	NaN
-0.766	0.520038093	NaN	-0.766	3.085736417	NaN	-0.766	5.286680847	NaN
-0.764	0.451957603	NaN	-0.764	3.355829292	NaN	-0.764	4.894988831	NaN
-0.762	0.353359804	NaN	-0.762	3.469154264	NaN	-0.762	4.044227356	NaN
-0.76	0.36682759	NaN	-0.76	3.32891809	NaN	-0.76	3.754489816	NaN
-0.758	0.582186544	NaN	-0.758	3.055666205	NaN	-0.758	3.489343017	NaN
-0.756	0.837688926	NaN	-0.756	2.83505049	NaN	-0.756	3.404175675	NaN
-0.754	1.112045843	NaN	-0.754	2.790185832	NaN	-0.754	3.420587608	NaN
-0.752	1.222474218	NaN	-0.752	2.884049726	NaN	-0.752	3.333940703	NaN
-0.75	1.049903948	NaN	-0.75	2.798517705	NaN	-0.75	3.290027198	NaN
-0.748	0.799459132	NaN	-0.748	2.547521921	NaN	-0.748	3.32827842	NaN
-0.746	0.610806508	NaN	-0.746	2.268092058	NaN	-0.746	3.025354696	NaN
-0.744	0.701153524	NaN	-0.744	1.861527125	NaN	-0.744	2.265601203	NaN
-0.742	0.913096799	NaN	-0.742	1.363942746	NaN	-0.742	1.556589936	NaN
-0.74	1.093120352	NaN	-0.74	0.927266076	NaN	-0.74	1.068061542	NaN
-0.738	1.310815438	NaN	-0.738	0.571236017	NaN	-0.738	0.761933566	NaN
-0.736	1.688618408	NaN	-0.736	0.342734944	NaN	-0.736	0.617182559	NaN
-0.734	1.917371791	NaN	-0.734	0.24061603	NaN	-0.734	0.57207609	NaN
-0.732	1.838596502	NaN	-0.732	0.159023018	NaN	-0.732	0.560832644	NaN
-0.73	1.505434382	NaN	-0.73	0.094315987	NaN	-0.73	0.588396003	NaN
-0.728	1.368968627	NaN	-0.728	0.081776512	NaN	-0.728	0.647891486	NaN
-0.726	1.313573247	NaN	-0.726	0.166134332	NaN	-0.726	0.623950093	NaN
-0.724	1.200363269	NaN	-0.724	0.326244311	NaN	-0.724	0.500755921	NaN
-0.722	1.018724148	NaN	-0.722	0.419814107	NaN	-0.722	0.398444721	NaN
-0.72	0.750480893	NaN	-0.72	0.3655549	NaN	-0.72	0.379289813	NaN
-0.718	0.498585077	NaN	-0.718	0.272735415	NaN	-0.718	0.355808315	NaN
-0.716	0.418673185	NaN	-0.716	0.225430651	NaN	-0.716	0.346971608	NaN
-0.714	0.805852273	NaN	-0.714	0.173239458	NaN	-0.714	0.377715715	NaN
-0.712	1.205704623	NaN	-0.712	0.128945551	NaN	-0.712	0.463386478	NaN
-0.71	1.290418489	NaN	-0.71	0.091005604	NaN	-0.71	0.533003928	NaN
-0.708	1.128883428	NaN	-0.708	0.05319419	NaN	-0.708	0.598491175	NaN
-0.706	0.794734647	NaN	-0.706	0.072935304	NaN	-0.706	0.628918783	NaN
-0.704	0.488980842	NaN	-0.704	0.190013434	NaN	-0.704	0.570801462	NaN
-0.702	0.340850751	NaN	-0.702	0.344187128	NaN	-0.702	0.525884483	NaN
-0.7	0.284856608	NaN	-0.7	0.453024269	NaN	-0.7	0.500513771	NaN
-0.698	0.299714149	NaN	-0.698	0.495998796	NaN	-0.698	0.485371447	NaN
-0.696	0.37369197	NaN	-0.696	0.499499747	NaN	-0.696	0.474996508	NaN
-0.694	0.430126051	NaN	-0.694	0.521611867	NaN	-0.694	0.532225417	NaN
-0.692	0.43068951	NaN	-0.692	0.591954477	NaN	-0.692	0.700252973	NaN
-0.69	0.417034318	NaN	-0.69	0.670043161	NaN	-0.69	0.91894576	NaN
-0.688	0.394906618	NaN	-0.688	0.754975355	NaN	-0.688	1.101206189	NaN
-0.686	0.318750518	NaN	-0.686	0.939639377	NaN	-0.686	1.15819073	NaN
-0.684	0.223236714	NaN	-0.684	1.004484743	NaN	-0.684	1.096624431	NaN
-0.682	0.290372178	NaN	-0.682	1.638325802	NaN	-0.682	0.954967063	NaN
-0.68	0.551892219	NaN	-0.68	1.521236841	NaN	-0.68	0.853462369	NaN
-0.678	1.021679466	NaN	-0.678	1.173006308	NaN	-0.678	0.85501726	NaN
-0.676	1.674703732	NaN	-0.676	1.285388906	NaN	-0.676	1.101859036	NaN
-0.674	2.404652179	NaN	-0.674	1.553598509	NaN	-0.674	1.627000843	NaN
-0.672	3.126475768	NaN	-0.672	1.26305488	NaN	-0.672	2.06300899	NaN
-0.67	2.522972819	NaN	-0.67	0.818003783	NaN	-0.67	2.218836061	NaN
-0.668	1.711329639	NaN	-0.668	0.618364272	NaN	-0.668	2.294655338	NaN
-0.666	1.011236382	NaN	-0.666	0.481817363	NaN	-0.666	2.312157276	NaN
-0.664	0.609822602	NaN	-0.664	0.59495296	NaN	-0.664	2.266811251	NaN
-0.662	0.415695175	NaN	-0.662	0.68383486	NaN	-0.662	2.035172895	NaN
-0.66	0.334235384	NaN	-0.66	0.844895678	NaN	-0.66	1.521694565	NaN
-0.658	0.242027467	NaN	-0.658	1.095690672	NaN	-0.658	1.09042268	NaN
-0.656	0.125341758	NaN	-0.656	1.396222458	NaN	-0.656	1.05972656	NaN
-0.654	0.224548352	NaN	-0.654	1.296643688	NaN	-0.654	1.275106389	NaN
-0.652	0.518470855	NaN	-0.652	0.973544782	NaN	-0.652	1.677391786	NaN
-0.65	0.81228934	NaN	-0.65	0.730879685	NaN	-0.65	1.960250138	NaN
-0.648	1.014847207	NaN	-0.648	0.696748065	NaN	-0.648	1.924659869	NaN
-0.646	0.989592698	NaN	-0.646	0.685901945	NaN	-0.646	1.873793995	NaN
-0.644	0.668400826	NaN	-0.644	0.683164279	NaN	-0.644	1.870803092	NaN
-0.642	0.344383919	NaN	-0.642	0.762355453	NaN	-0.642	1.855522869	NaN
-0.64	0.129604327	NaN	-0.64	0.900817513	NaN	-0.64	1.695753679	NaN
-0.638	0.018945112	NaN	-0.638	1.162574218	NaN	-0.638	1.620613534	NaN
-0.636	0.019286512	NaN	-0.636	1.406646865	NaN	-0.636	1.66657688	NaN
-0.634	0.069522186	NaN	-0.634	1.563991561	NaN	-0.634	2.050240247	NaN
-0.632	0.156069612	NaN	-0.632	1.615377116	NaN	-0.632	2.373020845	NaN
-0.63	0.2280076	NaN	-0.63	1.735206707	NaN	-0.63	2.738833648	NaN
-0.628	0.234697031	NaN	-0.628	1.731111172	NaN	-0.628	2.87131584	NaN
-0.626	0.160899145	NaN	-0.626	1.840139772	NaN	-0.626	2.785113269	NaN
-0.624	0.085765105	NaN	-0.624	1.629245765	NaN	-0.624	2.645359828	NaN
-0.622	0.057436097	NaN	-0.622	1.689733906	NaN	-0.622	2.566793871	NaN
-0.62	0.127539939	NaN	-0.62	1.205248476	NaN	-0.62	2.8413998	NaN
-0.618	0.259997768	NaN	-0.618	0.773940786	NaN	-0.618	3.5714566	NaN
-0.616	0.911917672	NaN	-0.616	0.535411893	NaN	-0.616	3.360352899	NaN
-0.614	1.477566841	NaN	-0.614	0.362070929	NaN	-0.614	2.610069359	NaN
-0.612	1.502942682	NaN	-0.612	0.091350631	NaN	-0.612	2.318689189	NaN
-0.61	1.24456308	NaN	-0.61	0.022926244	NaN	-0.61	2.549980937	NaN
-0.608	0.874787973	NaN	-0.608	0.020819213	NaN	-0.608	2.965929507	NaN
-0.606	0.561561201	NaN	-0.606	0.098418227	NaN	-0.606	3.300481145	NaN
-0.604	0.443260526	NaN	-0.604	0.623835151	NaN	-0.604	3.363754407	NaN
-0.602	0.493414969	NaN	-0.602	0.84619538	NaN	-0.602	3.106700197	NaN
-0.6	0.540027476	NaN	-0.6	0.779571625	NaN	-0.6	2.75857476	NaN
-0.598	0.539435878	NaN	-0.598	0.557658845	NaN	-0.598	2.373955762	NaN
-0.596	0.512198293	NaN	-0.596	0.123861595	NaN	-0.596	1.98650414	NaN
-0.594	0.463436345	NaN	-0.594	0.185390758	NaN	-0.594	2.007284593	NaN
-0.592	0.368303583	NaN	-0.592	0.810305932	NaN	-0.592	2.088211987	NaN
-0.59	0.242311043	NaN	-0.59	1.304523217	NaN	-0.59	2.26247498	NaN
-0.588	0.118990861	NaN	-0.588	1.2716673	NaN	-0.588	2.490212315	NaN
-0.586	0.005071611	NaN	-0.586	1.228187235	NaN	-0.586	2.875349019	NaN
-0.584	0.112336467	NaN	-0.584	1.458553525	NaN	-0.584	3.358896151	NaN
-0.582	0.333766916	NaN	-0.582	2.617491539	NaN	-0.582	3.663808763	NaN
-0.58	0.441610944	NaN	-0.58	3.222683194	NaN	-0.58	3.724674068	NaN
-0.578	0.477445724	NaN	-0.578	3.615172533	NaN	-0.578	3.639484992	NaN
-0.576	0.458822724	NaN	-0.576	3.768684995	NaN	-0.576	3.521880671	NaN
-0.574	0.398081993	NaN	-0.574	3.711440422	NaN	-0.574	3.374620442	NaN
-0.572	0.233879016	NaN	-0.572	3.485957187	NaN	-0.572	3.100126715	NaN
-0.57	0.080251117	NaN	-0.57	3.075290848	NaN	-0.57	2.703264503	NaN
-0.568	0.088950125	NaN	-0.568	2.427478863	NaN	-0.568	2.219927366	NaN
-0.566	0.277743989	NaN	-0.566	1.240917741	NaN	-0.566	1.811908567	NaN
-0.564	0.628312681	NaN	-0.564	0.828680001	NaN	-0.564	1.639063377	NaN
-0.562	1.000547674	NaN	-0.562	0.744664901	NaN	-0.562	1.680350785	NaN
-0.56	1.13410508	NaN	-0.56	0.937890527	NaN	-0.56	1.915394716	NaN
-0.558	0.955610631	NaN	-0.558	0.900825699	NaN	-0.558	2.299925968	NaN
-0.556	0.632149586	NaN	-0.556	1.099785791	NaN	-0.556	2.996446966	NaN
-0.554	0.325230568	NaN	-0.554	1.477820884	NaN	-0.554	3.68929414	NaN
-0.552	0.162511837	NaN	-0.552	1.805073955	NaN	-0.552	4.15756726	NaN
-0.55	0.102977456	NaN	-0.55	1.878391967	NaN	-0.55	4.411815881	NaN
-0.548	0.100935032	NaN	-0.548	1.791364841	NaN	-0.548	4.814713603	NaN
-0.546	0.163238839	NaN	-0.546	1.474596632	NaN	-0.546	4.43755859	NaN
-0.544	0.453130369	NaN	-0.544	0.991274073	NaN	-0.544	3.79423383	NaN
-0.542	0.869247486	NaN	-0.542	0.850126857	NaN	-0.542	3.464168405	NaN
-0.54	1.103509075	NaN	-0.54	1.116335266	NaN	-0.54	3.367157995	NaN
-0.538	1.018840943	NaN	-0.538	1.761807391	NaN	-0.538	3.716011294	NaN
-0.536	0.784715474	NaN	-0.536	2.504703549	NaN	-0.536	3.924288276	NaN
-0.534	0.659410722	NaN	-0.534	3.131704954	NaN	-0.534	3.948483941	NaN
-0.532	0.636982931	NaN	-0.532	3.360622158	NaN	-0.532	3.949903976	NaN
-0.53	0.715389811	NaN	-0.53	3.470469057	NaN	-0.53	3.83170785	NaN
-0.528	0.856601919	NaN	-0.528	3.641823525	NaN	-0.528	3.352684904	NaN
-0.526	0.911170636	NaN	-0.526	3.724724727	NaN	-0.526	2.763553267	NaN
-0.524	0.840763159	NaN	-0.524	3.490895767	NaN	-0.524	2.336623388	NaN
-0.522	0.779720636	NaN	-0.522	3.144684101	NaN	-0.522	1.885849985	NaN
-0.52	0.72562404	NaN	-0.52	2.872482679	NaN	-0.52	1.620817746	NaN
-0.518	0.732301069	NaN	-0.518	3.160767143	NaN	-0.518	1.557244872	NaN
-0.516	0.566408749	NaN	-0.516	3.130197532	NaN	-0.516	1.504493844	NaN
-0.514	0.324745143	NaN	-0.514	2.593250356	NaN	-0.514	1.398956297	NaN
-0.512	0.153614997	NaN	-0.512	2.360552595	NaN	-0.512	1.284387507	NaN
-0.51	0.091901076	NaN	-0.51	2.099373674	NaN	-0.51	1.184896204	NaN
-0.508	0.109043798	NaN	-0.508	1.990080153	NaN	-0.508	1.095278947	NaN
-0.506	0.129526563	NaN	-0.506	2.188776069	NaN	-0.506	1.119181962	NaN
-0.504	0.143779209	NaN	-0.504	2.674151229	NaN	-0.504	1.28041933	NaN
-0.502	0.206142868	NaN	-0.502	3.173002408	NaN	-0.502	1.478339666	NaN
-0.5	0.326582466	NaN	-0.5	3.367924293	NaN	-0.5	1.682078598	NaN
-0.498	0.387016169	NaN	-0.498	3.076981281	NaN	-0.498	1.884001603	NaN
-0.496	0.37700037	NaN	-0.496	2.50472095	NaN	-0.496	1.846812695	NaN
-0.494	0.37215243	NaN	-0.494	1.854154854	NaN	-0.494	1.616418351	NaN
-0.492	0.38784234	NaN	-0.492	1.320925412	NaN	-0.492	1.375811292	NaN
-0.49	0.443402139	NaN	-0.49	0.970593294	NaN	-0.49	1.249084117	NaN
-0.488	0.526353801	NaN	-0.488	0.858617285	NaN	-0.488	1.263567124	NaN
-0.486	0.609704247	NaN	-0.486	0.992991776	NaN	-0.486	1.385385506	NaN
-0.484	0.630547259	NaN	-0.484	1.461365885	NaN	-0.484	1.580504444	NaN
-0.482	0.643080979	NaN	-0.482	2.294626059	NaN	-0.482	1.825867802	NaN
-0.48	0.640532068	NaN	-0.48	3.228325047	NaN	-0.48	2.21268038	NaN
-0.478	0.578275511	NaN	-0.478	3.702809501	NaN	-0.478	2.518906227	NaN
-0.476	0.441008477	NaN	-0.476	4.245731822	NaN	-0.476	2.686613856	NaN
-0.474	0.310077744	NaN	-0.474	4.807328966	NaN	-0.474	2.816211178	NaN
-0.472	0.17843403	NaN	-0.472	5.397486805	NaN	-0.472	3.24245275	NaN
-0.47	0.058108601	NaN	-0.47	5.883691953	NaN	-0.47	3.861661402	NaN
-0.468	0.03816125	NaN	-0.468	6.092047247	NaN	-0.468	4.681730803	NaN
-0.466	0.136156008	NaN	-0.466	5.782672361	NaN	-0.466	5.318860746	NaN
-0.464	0.236355762	NaN	-0.464	5.108391865	NaN	-0.464	5.241189473	NaN
-0.462	0.390077609	NaN	-0.462	4.209340047	NaN	-0.462	4.580386149	NaN
-0.46	0.718002117	NaN	-0.46	3.408255846	NaN	-0.46	3.838812694	NaN
-0.458	1.087991445	NaN	-0.458	2.995713596	NaN	-0.458	3.222937528	NaN
-0.456	1.187098182	NaN	-0.456	2.789325765	NaN	-0.456	2.826224005	NaN
-0.454	1.013277272	NaN	-0.454	2.713674961	NaN	-0.454	2.622998021	NaN
-0.452	0.8820407	NaN	-0.452	2.707394891	NaN	-0.452	2.410392727	NaN
-0.45	0.938141673	NaN	-0.45	3.07251599	NaN	-0.45	2.354378344	NaN
-0.448	0.979207775	NaN	-0.448	3.332670979	NaN	-0.448	2.629356944	NaN
-0.446	1.001729554	NaN	-0.446	3.494798815	NaN	-0.446	3.197801926	NaN
-0.444	1.183393039	NaN	-0.444	3.936624776	NaN	-0.444	3.837811103	NaN
-0.442	1.497944825	NaN	-0.442	3.557572276	NaN	-0.442	4.275232773	NaN
-0.44	1.672864407	NaN	-0.44	2.64860471	NaN	-0.44	4.166635897	NaN
-0.438	1.593976336	NaN	-0.438	2.557291255	NaN	-0.438	3.884449423	NaN
-0.436	1.511975144	NaN	-0.436	2.474463278	NaN	-0.436	3.623271442	NaN
-0.434	1.756114166	NaN	-0.434	2.460676663	NaN	-0.434	3.270176252	NaN
-0.432	2.029494556	NaN	-0.432	2.504827969	NaN	-0.432	2.929344311	NaN
-0.43	2.212310238	NaN	-0.43	2.524710498	NaN	-0.43	2.657683225	NaN
-0.428	2.282804029	NaN	-0.428	2.177950054	NaN	-0.428	2.4780457	NaN
-0.426	2.192540298	NaN	-0.426	1.516681821	NaN	-0.426	2.371324526	NaN
-0.424	1.999675642	NaN	-0.424	0.850990913	NaN	-0.424	2.340065274	NaN
-0.422	1.556666628	NaN	-0.422	0.502770484	NaN	-0.422	2.486810416	NaN
-0.42	1.05971409	NaN	-0.42	0.481768072	NaN	-0.42	2.692323544	NaN
-0.418	0.716884168	NaN	-0.418	0.862424382	NaN	-0.418	2.699999867	NaN
-0.416	0.543423977	NaN	-0.416	1.448269885	NaN	-0.416	2.477507119	NaN
-0.414	0.517385408	NaN	-0.414	1.928717716	NaN	-0.414	2.143000809	NaN
-0.412	0.615595235	NaN	-0.412	2.495499151	NaN	-0.412	1.945737404	NaN
-0.41	0.800836175	NaN	-0.41	2.97783073	NaN	-0.41	1.954620939	NaN
-0.408	1.0350653	NaN	-0.408	2.670669433	NaN	-0.408	1.897871086	NaN
-0.406	1.444389595	NaN	-0.406	1.271347224	NaN	-0.406	1.65920778	NaN
-0.404	1.831485278	NaN	-0.404	0.783420147	NaN	-0.404	1.563445604	NaN
-0.402	1.815726646	NaN	-0.402	0.747514083	NaN	-0.402	1.627276908	NaN
-0.4	1.464928428	NaN	-0.4	1.298662253	NaN	-0.4	1.654706692	NaN
-0.398	1.108648154	NaN	-0.398	1.667654134	NaN	-0.398	1.649564906	NaN
-0.396	0.90671661	NaN	-0.396	1.921909622	NaN	-0.396	1.732827594	NaN
-0.394	0.836436598	NaN	-0.394	1.923628641	NaN	-0.394	1.960339195	NaN
-0.392	0.815986701	NaN	-0.392	1.903395684	NaN	-0.392	2.245257599	NaN
-0.39	0.818492642	NaN	-0.39	1.868974901	NaN	-0.39	2.6690938	NaN
-0.388	0.890866821	NaN	-0.388	1.79162233	NaN	-0.388	3.141557215	NaN
-0.386	1.079035587	NaN	-0.386	2.011804972	NaN	-0.386	3.479416004	NaN
-0.384	1.174514062	NaN	-0.384	2.329111536	NaN	-0.384	3.800620968	NaN
-0.382	1.150892307	NaN	-0.382	2.607204519	NaN	-0.382	4.345683064	NaN
-0.38	1.086821434	NaN	-0.38	2.601716949	NaN	-0.38	4.926918247	NaN
-0.378	0.974010745	NaN	-0.378	2.356288959	NaN	-0.378	4.675018622	NaN
-0.376	0.939489717	NaN	-0.376	2.091390323	NaN	-0.376	4.024545748	NaN
-0.374	0.939305519	NaN	-0.374	1.92601475	NaN	-0.374	3.11508173	NaN
-0.372	0.999392361	NaN	-0.372	1.797109075	NaN	-0.372	2.469491233	NaN
-0.37	1.012642646	NaN	-0.37	1.704767807	NaN	-0.37	2.106354434	NaN
-0.368	0.924358921	NaN	-0.368	1.717189558	NaN	-0.368	1.733696119	NaN
-0.366	0.686527314	NaN	-0.366	1.930808219	NaN	-0.366	1.57417915	NaN
-0.364	0.61110407	NaN	-0.364	2.228030365	NaN	-0.364	1.744496128	NaN
-0.362	0.486980218	NaN	-0.362	2.507774627	NaN	-0.362	2.097808015	NaN
-0.36	0.483504597	NaN	-0.36	2.678413462	NaN	-0.36	2.241044966	NaN
-0.358	0.543971926	NaN	-0.358	2.718741459	NaN	-0.358	2.225173263	NaN
-0.356	0.640750223	NaN	-0.356	2.457853029	NaN	-0.356	2.025138908	NaN
-0.354	0.751530692	NaN	-0.354	1.906465581	NaN	-0.354	1.630535655	NaN
-0.352	0.898224056	NaN	-0.352	1.45108486	NaN	-0.352	1.245220316	NaN
-0.35	1.064374189	NaN	-0.35	1.336295383	NaN	-0.35	1.183661984	NaN
-0.348	1.008558648	NaN	-0.348	1.467060261	NaN	-0.348	1.381719784	NaN
-0.346	0.74072478	NaN	-0.346	1.698997574	NaN	-0.346	1.91807221	NaN
-0.344	0.424021692	NaN	-0.344	2.3086676	NaN	-0.344	2.85755071	NaN
-0.342	0.285320867	NaN	-0.342	3.204524241	NaN	-0.342	3.454834045	NaN
-0.34	0.317880946	NaN	-0.34	4.000162454	NaN	-0.34	3.184844227	NaN
-0.338	0.342104845	NaN	-0.338	3.827993677	NaN	-0.338	2.454755338	NaN
-0.336	0.391099961	NaN	-0.336	3.239803779	NaN	-0.336	1.920940405	NaN
-0.334	0.470633538	NaN	-0.334	3.009508341	NaN	-0.334	1.706020028	NaN
-0.332	0.444520532	NaN	-0.332	2.836235845	NaN	-0.332	1.792568667	NaN
-0.33	0.297382011	NaN	-0.33	2.666846596	NaN	-0.33	2.136195043	NaN
-0.328	0.16303475	NaN	-0.328	2.875282544	NaN	-0.328	2.624713794	NaN
-0.326	0.171741788	NaN	-0.326	3.113617361	NaN	-0.326	2.930087236	NaN
-0.324	0.191696621	NaN	-0.324	3.752640631	NaN	-0.324	2.837457381	NaN
-0.322	0.151349954	NaN	-0.322	4.116705174	NaN	-0.322	2.317243257	NaN
-0.32	0.154603315	NaN	-0.32	4.341264497	NaN	-0.32	1.417127542	NaN
-0.318	0.252539651	NaN	-0.318	3.519134146	NaN	-0.318	0.651195771	NaN
-0.316	0.282671543	NaN	-0.316	2.357162822	NaN	-0.316	0.303319852	NaN
-0.314	0.424032812	NaN	-0.314	1.763669357	NaN	-0.314	0.275758911	NaN
-0.312	0.573441833	NaN	-0.312	1.304805498	NaN	-0.312	0.479366099	NaN
-0.31	0.639226954	NaN	-0.31	1.247194678	NaN	-0.31	0.750893547	NaN
-0.308	0.662607014	NaN	-0.308	1.515733881	NaN	-0.308	0.782967737	NaN
-0.306	0.845071667	NaN	-0.306	1.953018554	NaN	-0.306	0.694673203	NaN
-0.304	0.936892634	NaN	-0.304	2.824369595	NaN	-0.304	0.566622261	NaN
-0.302	1.033714528	NaN	-0.302	2.096972887	NaN	-0.302	0.485317866	NaN
-0.3	0.874867439	NaN	-0.3	1.765484792	NaN	-0.3	0.568659531	NaN
-0.298	0.488483346	NaN	-0.298	1.586353221	NaN	-0.298	0.979577479	NaN
-0.296	0.146582145	NaN	-0.296	1.534104244	NaN	-0.296	1.285778596	NaN
-0.294	0.078420807	NaN	-0.294	1.549584034	NaN	-0.294	2.026359023	NaN
-0.292	0.374978085	NaN	-0.292	1.439404641	NaN	-0.292	2.570972822	NaN
-0.29	0.754167286	NaN	-0.29	1.273403041	NaN	-0.29	3.00353815	NaN
-0.288	1.009878007	NaN	-0.288	0.934941745	NaN	-0.288	3.063376395	NaN
-0.286	0.877748352	NaN	-0.286	1.152537483	NaN	-0.286	2.732303143	NaN
-0.284	0.431985008	NaN	-0.284	1.572207092	NaN	-0.284	2.327059487	NaN
-0.282	0.231469472	NaN	-0.282	1.98699922	NaN	-0.282	1.896910918	NaN
-0.28	0.297639431	NaN	-0.28	2.204321872	NaN	-0.28	1.609338579	NaN
-0.278	0.465468999	NaN	-0.278	2.004584125	NaN	-0.278	1.510156437	NaN
-0.276	0.481046058	NaN	-0.276	1.464089056	NaN	-0.276	1.47426136	NaN
-0.274	0.378372327	NaN	-0.274	1.023500482	NaN	-0.274	1.299782032	NaN
-0.272	0.359467544	NaN	-0.272	1.047714328	NaN	-0.272	0.975838597	NaN
-0.27	0.412526645	NaN	-0.27	1.118984148	NaN	-0.27	0.841420264	NaN
-0.268	0.377104316	NaN	-0.268	1.355056964	NaN	-0.268	1.074065672	NaN
-0.266	0.350682413	NaN	-0.266	1.64084355	NaN	-0.266	1.502179581	NaN
-0.264	0.359172979	NaN	-0.264	2.300728283	NaN	-0.264	1.820720972	NaN
-0.262	0.441997164	NaN	-0.262	2.76206894	NaN	-0.262	2.308701284	NaN
-0.26	0.799425877	NaN	-0.26	2.637830552	NaN	-0.26	2.184391936	NaN
-0.258	1.219636169	NaN	-0.258	2.91338695	NaN	-0.258	2.232743525	NaN
-0.256	1.145906653	NaN	-0.256	3.240984579	NaN	-0.256	2.023496408	NaN
-0.254	0.731115659	NaN	-0.254	3.484520179	NaN	-0.254	1.872360405	NaN
-0.252	0.428204581	NaN	-0.252	3.466502353	NaN	-0.252	1.813152028	NaN
-0.25	0.432702969	NaN	-0.25	3.266326127	NaN	-0.25	1.701184851	NaN
-0.248	0.641367801	NaN	-0.248	3.058026507	NaN	-0.248	1.341143621	NaN
-0.246	0.983027513	NaN	-0.246	2.179949669	NaN	-0.246	0.900623391	NaN
-0.244	1.62088275	NaN	-0.244	2.015355298	NaN	-0.244	0.576298586	NaN
-0.242	2.367487371	NaN	-0.242	1.864037646	NaN	-0.242	0.301309377	NaN
-0.24	2.555050096	NaN	-0.24	2.167384985	NaN	-0.24	0.173522018	NaN
-0.238	2.170816554	NaN	-0.238	1.989476937	NaN	-0.238	0.267261184	NaN
-0.236	1.271364076	NaN	-0.236	1.962514796	NaN	-0.236	0.435757533	NaN
-0.234	0.468134837	NaN	-0.234	1.763244679	NaN	-0.234	0.691802038	NaN
-0.232	0.105654314	NaN	-0.232	1.432332049	NaN	-0.232	0.910309607	NaN
-0.23	0.042241941	NaN	-0.23	1.223943211	NaN	-0.23	0.923873245	NaN
-0.228	0.05882327	NaN	-0.228	0.959964916	NaN	-0.228	0.714177307	NaN
-0.226	0.057655231	NaN	-0.226	1.094223118	NaN	-0.226	0.433835387	NaN
-0.224	0.070765967	NaN	-0.224	1.234941237	NaN	-0.224	0.3658976	NaN
-0.222	0.123363473	NaN	-0.222	1.556231713	NaN	-0.222	0.326324744	NaN
-0.22	0.235848595	NaN	-0.22	1.640672059	NaN	-0.22	0.310440117	NaN
-0.218	0.426564613	NaN	-0.218	1.717431893	NaN	-0.218	0.360906851	NaN
-0.216	0.694994134	NaN	-0.216	1.661787846	NaN	-0.216	0.508498233	NaN
-0.214	0.945726493	NaN	-0.214	1.269454779	NaN	-0.214	0.715439725	NaN
-0.212	1.085857407	NaN	-0.212	1.115500711	NaN	-0.212	0.854597643	NaN
-0.21	0.973746241	NaN	-0.21	0.99999751	NaN	-0.21	1.009170845	NaN
-0.208	0.719510585	NaN	-0.208	0.966679591	NaN	-0.208	1.210509283	NaN
-0.206	0.516585256	NaN	-0.206	1.036239458	NaN	-0.206	1.46670014	NaN
-0.204	0.405013582	NaN	-0.204	1.195261141	NaN	-0.204	1.567703881	NaN
-0.202	0.297628035	NaN	-0.202	1.376785541	NaN	-0.202	1.372332761	NaN
-0.2	0.218224879	NaN	-0.2	1.503155397	NaN	-0.2	1.138125745	NaN
-0.198	0.191612923	NaN	-0.198	1.486275163	NaN	-0.198	0.954524296	NaN
-0.196	0.193245234	NaN	-0.196	1.215831217	NaN	-0.196	0.813656523	NaN
-0.194	0.272346445	NaN	-0.194	1.012876372	NaN	-0.194	0.937081029	NaN
-0.192	0.333041796	NaN	-0.192	0.745986556	NaN	-0.192	0.860700239	NaN
-0.19	0.35756045	NaN	-0.19	0.666178647	NaN	-0.19	0.62441014	NaN
-0.188	0.328710643	NaN	-0.188	0.721913067	NaN	-0.188	1.356221296	NaN
-0.186	0.25250778	NaN	-0.186	1.1742126	NaN	-0.186	2.617127676	NaN
-0.184	0.1153388	NaN	-0.184	1.681329225	NaN	-0.184	3.2308023	NaN
-0.182	0.07777097	NaN	-0.182	1.918657296	NaN	-0.182	3.587060001	NaN
-0.18	0.179650043	NaN	-0.18	2.375607431	NaN	-0.18	3.665901353	NaN
-0.178	0.352805945	NaN	-0.178	2.579001017	NaN	-0.178	3.290846881	NaN
-0.176	0.619892123	NaN	-0.176	2.923677788	NaN	-0.176	2.664957332	NaN
-0.174	0.906504613	NaN	-0.174	3.306916791	NaN	-0.174	2.399268455	NaN
-0.172	0.930554098	NaN	-0.172	3.380094072	NaN	-0.172	2.538052876	NaN
-0.17	0.756624057	NaN	-0.17	3.11077883	NaN	-0.17	3.01131189	NaN
-0.168	0.617652423	NaN	-0.168	2.624011944	NaN	-0.168	3.341619452	NaN
-0.166	0.538536707	NaN	-0.166	2.133809205	NaN	-0.166	3.273051199	NaN
-0.164	0.477256706	NaN	-0.164	1.661413773	NaN	-0.164	2.964934258	NaN
-0.162	0.40116589	NaN	-0.162	1.248913851	NaN	-0.162	2.585029728	NaN
-0.16	0.343241491	NaN	-0.16	1.048627079	NaN	-0.16	2.32787168	NaN
-0.158	0.414678384	NaN	-0.158	1.016449299	NaN	-0.158	2.020025831	NaN
-0.156	0.623732441	NaN	-0.156	1.230685974	NaN	-0.156	1.884681854	NaN
-0.154	0.881220783	NaN	-0.154	1.661230863	NaN	-0.154	1.692666744	NaN
-0.152	1.090365761	NaN	-0.152	2.111138603	NaN	-0.152	1.835027275	NaN
-0.15	1.073343664	NaN	-0.15	2.375019158	NaN	-0.15	2.0494854	NaN
-0.148	0.629948285	NaN	-0.148	2.210186047	NaN	-0.148	2.452576709	NaN
-0.146	0.268621021	NaN	-0.146	1.609274013	NaN	-0.146	2.190235602	NaN
-0.144	0.252059467	NaN	-0.144	1.050629842	NaN	-0.144	1.688156815	NaN
-0.142	0.340614003	NaN	-0.142	0.661408005	NaN	-0.142	1.505114725	NaN
-0.14	0.431891732	NaN	-0.14	0.293975203	NaN	-0.14	1.815974708	NaN
-0.138	0.462542148	NaN	-0.138	0.164323237	NaN	-0.138	2.635429675	NaN
-0.136	0.369407942	NaN	-0.136	0.21210717	NaN	-0.136	3.749379563	NaN
-0.134	0.306248336	NaN	-0.134	0.33664197	NaN	-0.134	4.506708046	NaN
-0.132	0.262599974	NaN	-0.132	0.406546843	NaN	-0.132	4.479973437	NaN
-0.13	0.263706431	NaN	-0.13	0.361698375	NaN	-0.13	3.738297451	NaN
-0.128	0.259361399	NaN	-0.128	0.294009949	NaN	-0.128	2.709188399	NaN
-0.126	0.331985286	NaN	-0.126	0.259343853	NaN	-0.126	1.976327961	NaN
-0.124	0.422217116	NaN	-0.124	0.22387533	NaN	-0.124	1.502378936	NaN
-0.122	0.50662335	NaN	-0.122	0.209848747	NaN	-0.122	1.482336491	NaN
-0.12	0.627408215	NaN	-0.12	0.170809707	NaN	-0.12	1.622786259	NaN
-0.118	0.672304713	NaN	-0.118	0.365294846	NaN	-0.118	1.758917673	NaN
-0.116	0.479001364	NaN	-0.116	0.604355808	NaN	-0.116	1.822174078	NaN
-0.114	0.101119209	NaN	-0.114	0.751528331	NaN	-0.114	1.910661328	NaN
-0.112	0.169395664	NaN	-0.112	1.006066214	NaN	-0.112	2.177030039	NaN
-0.11	0.517277437	NaN	-0.11	0.966738276	NaN	-0.11	2.774115895	NaN
-0.108	0.956286546	NaN	-0.108	0.713567198	NaN	-0.108	3.290749909	NaN
-0.106	1.15661252	NaN	-0.106	0.626663552	NaN	-0.106	3.580267184	NaN
-0.104	0.952681246	NaN	-0.104	0.786239671	NaN	-0.104	3.883255665	NaN
-0.102	0.663895328	NaN	-0.102	1.302427125	NaN	-0.102	4.221789964	NaN
-0.1	0.405042364	NaN	-0.1	3.021909967	NaN	-0.1	4.293318065	NaN
-0.098	0.255672323	NaN	-0.098	4.123235022	NaN	-0.098	4.166693446	NaN
-0.096	0.202075825	NaN	-0.096	4.48278136	NaN	-0.096	4.439877304	NaN
-0.094	0.122172486	NaN	-0.094	4.347499609	NaN	-0.094	5.132228647	NaN
-0.092	0.037690593	NaN	-0.092	4.140390093	NaN	-0.092	5.830812441	NaN
-0.09	0.259436818	NaN	-0.09	3.66811079	NaN	-0.09	5.478332273	NaN
-0.088	0.785918076	NaN	-0.088	2.444852421	NaN	-0.088	4.154673908	NaN
-0.086	1.163319786	NaN	-0.086	2.311548398	NaN	-0.086	3.572057893	NaN
-0.084	1.33728211	NaN	-0.084	2.30450723	NaN	-0.084	3.830825154	NaN
-0.082	1.240958583	NaN	-0.082	2.423286925	NaN	-0.082	5.419886256	NaN
-0.08	0.910516501	NaN	-0.08	2.254443443	NaN	-0.08	5.489083748	NaN
-0.078	0.58187046	NaN	-0.078	1.890035559	NaN	-0.078	5.239734198	NaN
-0.076	0.299463241	NaN	-0.076	1.748123246	NaN	-0.076	5.320763662	NaN
-0.074	0.210530388	NaN	-0.074	2.566486386	NaN	-0.074	5.7410699	NaN
-0.072	0.198614523	NaN	-0.072	4.051311835	NaN	-0.072	6.158876579	NaN
-0.07	0.256425965	NaN	-0.07	5.856714677	NaN	-0.07	6.271926302	NaN
-0.068	0.336639045	NaN	-0.068	5.368100341	NaN	-0.068	6.115036846	NaN
-0.066	0.489302279	NaN	-0.066	4.232233275	NaN	-0.066	5.852715399	NaN
-0.064	0.558450818	NaN	-0.064	2.974646433	NaN	-0.064	5.408831421	NaN
-0.062	0.543974378	NaN	-0.062	2.841747102	NaN	-0.062	4.931672505	NaN
-0.06	0.51133328	NaN	-0.06	2.623612796	NaN	-0.06	4.805351992	NaN
-0.058	0.608303087	NaN	-0.058	2.967201189	NaN	-0.058	4.980115577	NaN
-0.056	0.85723476	NaN	-0.056	2.854924319	NaN	-0.056	5.441955798	NaN
-0.054	1.143146813	NaN	-0.054	3.071724991	NaN	-0.054	5.644189635	NaN
-0.052	1.312818945	NaN	-0.052	3.077013457	NaN	-0.052	5.79734741	NaN
-0.05	1.215413713	NaN	-0.05	2.920187625	NaN	-0.05	5.095704419	NaN
-0.048	0.912968737	NaN	-0.048	2.590501749	NaN	-0.048	4.210240617	NaN
-0.046	0.609093872	NaN	-0.046	2.213777859	NaN	-0.046	3.79728791	NaN
-0.044	0.531590182	NaN	-0.044	2.874585818	NaN	-0.044	4.002534437	NaN
-0.042	0.691337496	NaN	-0.042	2.679271389	NaN	-0.042	4.347423167	NaN
-0.04	0.652818807	NaN	-0.04	2.45021552	NaN	-0.04	4.670514946	NaN
-0.038	0.340885122	NaN	-0.038	2.325948186	NaN	-0.038	4.467375498	NaN
-0.036	0.118839715	NaN	-0.036	1.977801448	NaN	-0.036	3.850787166	NaN
-0.034	0.1169601	NaN	-0.034	1.489845301	NaN	-0.034	3.081675809	NaN
-0.032	0.287798437	NaN	-0.032	1.046960814	NaN	-0.032	2.303098309	NaN
-0.03	0.302946909	NaN	-0.03	0.763058421	NaN	-0.03	1.79880857	NaN
-0.028	0.230841055	NaN	-0.028	0.600190549	NaN	-0.028	1.730206933	NaN
-0.026	0.299879229	NaN	-0.026	0.435458767	NaN	-0.026	1.799602601	NaN
-0.024	0.937341738	NaN	-0.024	0.491271251	NaN	-0.024	2.215155407	NaN
-0.022	1.945902392	NaN	-0.022	0.71085051	NaN	-0.022	2.830333131	NaN
-0.02	2.026415216	NaN	-0.02	0.95381277	NaN	-0.02	3.3728667	NaN
-0.018	1.611743604	NaN	-0.018	0.885291181	NaN	-0.018	3.51504185	NaN
-0.016	1.140937073	NaN	-0.016	0.650588304	NaN	-0.016	3.478358634	NaN
-0.014	0.837067079	NaN	-0.014	0.422111746	NaN	-0.014	3.313884852	NaN
-0.012	0.627472818	NaN	-0.012	0.233211928	NaN	-0.012	3.252314383	NaN
-0.01	0.425837852	NaN	-0.01	0.088379568	NaN	-0.01	2.911185034	NaN
-0.008	0.205477125	NaN	-0.008	0.141771879	NaN	-0.008	2.609427736	NaN
-0.006	0.038152205	NaN	-0.006	0.313320928	NaN	-0.006	2.488330076	NaN
-0.004	0.014316564	NaN	-0.004	0.406661475	NaN	-0.004	2.452236206	NaN
-0.002	0.133903794	NaN	-0.002	0.501960792	NaN	-0.002	2.586228556	NaN
0	0.368635655	NaN	0	0.46650272	NaN	0	2.808182057	NaN
0.002	0.650958663	NaN	0.002	0.371292613	NaN	0.002	3.011742297	NaN
0.004	0.790438604	NaN	0.004	0.374786698	NaN	0.004	3.097376761	NaN
0.006	0.684081878	NaN	0.006	0.616232767	NaN	0.006	3.121653698	NaN
0.008	0.410801934	NaN	0.008	0.914893355	NaN	0.008	3.198114296	NaN
0.01	0.25076708	NaN	0.01	1.533442675	NaN	0.01	3.367357821	NaN
0.012	0.197351261	NaN	0.012	2.10484455	NaN	0.012	3.733151723	NaN
0.014	0.223757733	NaN	0.014	2.190073813	NaN	0.014	3.754215361	NaN
0.016	0.248620351	NaN	0.016	1.881154776	NaN	0.016	4.004974773	NaN
0.018	0.296406539	NaN	0.018	1.596454957	NaN	0.018	3.966120084	NaN
0.02	0.433760047	NaN	0.02	1.692848648	NaN	0.02	4.407332127	NaN
0.022	0.675893293	NaN	0.022	2.115976955	NaN	0.022	5.373254081	NaN
0.024	1.012653224	NaN	0.024	3.507200628	NaN	0.024	6.252244934	NaN
0.026	1.310973655	NaN	0.026	5.637323453	NaN	0.026	6.380612221	NaN
0.028	1.426508335	NaN	0.028	6.425997238	NaN	0.028	5.902991511	NaN
0.03	1.548884764	NaN	0.03	6.046272841	NaN	0.03	5.149776637	NaN
0.032	1.481297639	NaN	0.032	5.443023812	NaN	0.032	4.406763605	NaN
0.034	1.275002931	NaN	0.034	4.599038872	NaN	0.034	4.183951958	NaN
0.036	0.886237497	NaN	0.036	3.607499031	NaN	0.036	4.163827978	NaN
0.038	0.55862657	NaN	0.038	3.268112369	NaN	0.038	3.975379013	NaN
0.04	0.438070476	NaN	0.04	3.04777624	NaN	0.04	3.537218753	NaN
0.042	0.365384603	NaN	0.042	3.219585911	NaN	0.042	3.208721553	NaN
0.044	0.355135173	NaN	0.044	3.671015617	NaN	0.044	3.329908868	NaN
0.046	0.398589419	NaN	0.046	4.119813686	NaN	0.046	3.941824236	NaN
0.048	0.465922292	NaN	0.048	4.441043416	NaN	0.048	4.872828917	NaN
0.05	0.516764287	NaN	0.05	4.60857557	NaN	0.05	5.634579538	NaN
0.052	0.549319366	NaN	0.052	4.056031522	NaN	0.052	6.211471675	NaN
0.054	0.552595068	NaN	0.054	3.204125363	NaN	0.054	6.589208778	NaN
0.056	0.560141096	NaN	0.056	2.613903669	NaN	0.056	6.25995833	NaN
0.058	0.49005839	NaN	0.058	2.432844799	NaN	0.058	5.251528542	NaN
0.06	0.333638554	NaN	0.06	2.87807416	NaN	0.06	4.35281788	NaN
0.062	0.267571686	NaN	0.062	3.646784258	NaN	0.062	3.817802874	NaN
0.064	0.349877106	NaN	0.064	4.514136032	NaN	0.064	3.553321903	NaN
0.066	0.397810937	NaN	0.066	4.818391008	NaN	0.066	3.458952014	NaN
0.068	0.384459177	NaN	0.068	4.718233751	NaN	0.068	3.226422153	NaN
0.07	0.316528328	NaN	0.07	4.293901842	NaN	0.07	2.899227336	NaN
0.072	0.377962123	NaN	0.072	3.65801675	NaN	0.072	2.562252979	NaN
0.074	0.530918722	NaN	0.074	2.797274268	NaN	0.074	2.415621691	NaN
0.076	0.664912138	NaN	0.076	2.476549377	NaN	0.076	2.489845583	NaN
0.078	0.669781092	NaN	0.078	2.377924392	NaN	0.078	2.257465538	NaN
0.08	0.612312631	NaN	0.08	2.565783718	NaN	0.08	1.927767031	NaN
0.082	0.512778298	NaN	0.082	2.71474134	NaN	0.082	1.633316113	NaN
0.084	0.54199856	NaN	0.084	2.512365867	NaN	0.084	1.399453406	NaN
0.086	0.695209374	NaN	0.086	1.994086259	NaN	0.086	1.168754965	NaN
0.088	0.891931702	NaN	0.088	1.3966741	NaN	0.088	1.380749883	NaN
0.09	1.037108818	NaN	0.09	1.188645235	NaN	0.09	1.821651243	NaN
0.092	1.05301751	NaN	0.092	1.252764693	NaN	0.092	2.231012619	NaN
0.094	0.819837061	NaN	0.094	1.257513412	NaN	0.094	2.396206386	NaN
0.096	0.403592142	NaN	0.096	1.193675344	NaN	0.096	2.454052873	NaN
0.098	0.224385077	NaN	0.098	1.340108666	NaN	0.098	2.446454362	NaN
0.1	0.377254687	NaN	0.1	1.406554241	NaN	0.1	2.300717789	NaN
0.102	0.846944667	NaN	0.102	1.390250208	NaN	0.102	2.016338115	NaN
0.104	1.376981601	NaN	0.104	1.294429982	NaN	0.104	1.731728488	NaN
0.106	1.68081799	NaN	0.106	1.204771568	NaN	0.106	1.882226585	NaN
0.108	1.782019664	NaN	0.108	1.238706277	NaN	0.108	2.03344038	NaN
0.11	1.786517267	NaN	0.11	1.417040452	NaN	0.11	2.505555921	NaN
0.112	1.590766563	NaN	0.112	1.748988468	NaN	0.112	3.013265094	NaN
0.114	1.428943894	NaN	0.114	1.543113572	NaN	0.114	3.329797534	NaN
0.116	1.438306841	NaN	0.116	1.471830321	NaN	0.116	3.291669493	NaN
0.118	1.40860062	NaN	0.118	1.553659932	NaN	0.118	2.924726142	NaN
0.12	1.554625681	NaN	0.12	1.668478287	NaN	0.12	2.475622442	NaN
0.122	1.9985624	NaN	0.122	1.872275029	NaN	0.122	2.451935287	NaN
0.124	2.47969438	NaN	0.124	2.117030268	NaN	0.124	2.513848867	NaN
0.126	2.638309362	NaN	0.126	2.328387173	NaN	0.126	2.706060257	NaN
0.128	2.709149883	NaN	0.128	2.416199551	NaN	0.128	3.017463721	NaN
0.13	2.623369399	NaN	0.13	2.139410949	NaN	0.13	3.263934118	NaN
0.132	2.447335599	NaN	0.132	1.883582094	NaN	0.132	3.287777011	NaN
0.134	2.125942244	NaN	0.134	1.615743333	NaN	0.134	3.213656966	NaN
0.136	1.370486069	NaN	0.136	1.540900435	NaN	0.136	2.57207833	NaN
0.138	0.662026545	NaN	0.138	1.431992095	NaN	0.138	1.981961334	NaN
0.14	0.359710647	NaN	0.14	1.325531957	NaN	0.14	1.54989072	NaN
0.142	0.306467162	NaN	0.142	1.216371778	NaN	0.142	1.420001386	NaN
0.144	0.275420637	NaN	0.144	1.229594216	NaN	0.144	1.607034349	NaN
0.146	0.210978736	NaN	0.146	1.26915593	NaN	0.146	2.106752174	NaN
0.148	0.163797601	NaN	0.148	1.307448578	NaN	0.148	2.666471733	NaN
0.15	0.220019008	NaN	0.15	1.318774586	NaN	0.15	3.109165227	NaN
0.152	0.39439554	NaN	0.152	1.390320463	NaN	0.152	3.262319358	NaN
0.154	0.557803802	NaN	0.154	1.465173031	NaN	0.154	3.143154996	NaN
0.156	0.538534616	NaN	0.156	1.739469654	NaN	0.156	2.648308228	NaN
0.158	0.382438584	NaN	0.158	1.971993198	NaN	0.158	2.444124064	NaN
0.16	0.157665571	NaN	0.16	2.007306182	NaN	0.16	2.423724328	NaN
0.162	0.040468578	NaN	0.162	2.08094314	NaN	0.162	2.7655183	NaN
0.164	0.034314455	NaN	0.164	2.270115516	NaN	0.164	3.647658916	NaN
0.166	0.050701832	NaN	0.166	2.512878646	NaN	0.166	4.544645443	NaN
0.168	0.081445553	NaN	0.168	2.732156847	NaN	0.168	4.671436942	NaN
0.17	0.170794196	NaN	0.17	2.838533849	NaN	0.17	4.385420117	NaN
0.172	0.361328546	NaN	0.172	2.794013872	NaN	0.172	4.033434244	NaN
0.174	0.581426858	NaN	0.174	2.751685618	NaN	0.174	3.613297307	NaN
0.176	0.782745925	NaN	0.176	2.75841742	NaN	0.176	3.139281825	NaN
0.178	0.800191042	NaN	0.178	2.735835527	NaN	0.178	2.849236544	NaN
0.18	0.702682214	NaN	0.18	2.585252618	NaN	0.18	2.712127237	NaN
0.182	0.60454929	NaN	0.182	2.291207982	NaN	0.182	2.508785282	NaN
0.184	0.517979155	NaN	0.184	1.665759491	NaN	0.184	2.25576866	NaN
0.186	0.405580665	NaN	0.186	1.241365015	NaN	0.186	2.100675398	NaN
0.188	0.251913373	NaN	0.188	1.108457485	NaN	0.188	2.157888111	NaN
0.19	0.113338064	NaN	0.19	1.050378338	NaN	0.19	2.271067924	NaN
0.192	0.036045197	NaN	0.192	0.943725022	NaN	0.192	2.332159356	NaN
0.194	0.012169031	NaN	0.194	0.851118386	NaN	0.194	2.569424887	NaN
0.196	0.009473866	NaN	0.196	0.806459276	NaN	0.196	3.111038018	NaN
0.198	0.022481203	NaN	0.198	0.786929328	NaN	0.198	3.652939106	NaN
0.2	0.060396376	NaN	0.2	0.867938068	NaN	0.2	3.649109178	NaN
0.202	0.336918884	NaN	0.202	0.964754229	NaN	0.202	3.354275397	NaN
0.204	1.271967528	NaN	0.204	0.979097729	NaN	0.204	3.053851167	NaN
0.206	1.739583581	NaN	0.206	0.980218494	NaN	0.206	2.892236976	NaN
0.208	1.750947462	NaN	0.208	0.993092073	NaN	0.208	2.945419353	NaN
0.21	2.020253891	NaN	0.21	1.080951001	NaN	0.21	3.193802577	NaN
0.212	2.436233123	NaN	0.212	1.302084439	NaN	0.212	3.429543626	NaN
0.214	2.968510048	NaN	0.214	1.69731851	NaN	0.214	3.628384128	NaN
0.216	3.683258149	NaN	0.216	2.072192684	NaN	0.216	3.910637495	NaN
0.218	4.560842661	NaN	0.218	2.236997968	NaN	0.218	4.205430229	NaN
0.22	5.310964274	NaN	0.22	2.28529566	NaN	0.22	4.50037738	NaN
0.222	4.732571213	NaN	0.222	2.459043954	NaN	0.222	4.833549691	NaN
0.224	3.024811787	NaN	0.224	2.86884473	NaN	0.224	5.054588474	NaN
0.226	2.138334885	NaN	0.226	3.265112734	NaN	0.226	4.752861987	NaN
0.228	2.194194334	NaN	0.228	3.537943286	NaN	0.228	4.209554535	NaN
0.23	2.724908872	NaN	0.23	3.665977784	NaN	0.23	3.597951598	NaN
0.232	4.512781741	NaN	0.232	3.244144044	NaN	0.232	3.174483954	NaN
0.234	6.807625417	NaN	0.234	2.111944517	NaN	0.234	3.426711407	NaN
0.236	7.944517485	NaN	0.236	1.658529863	NaN	0.236	4.600424553	NaN
0.238	8.234225456	NaN	0.238	1.816380237	NaN	0.238	6.332552648	NaN
0.24	7.427530431	NaN	0.24	2.083819091	NaN	0.24	8.160633537	NaN
0.242	6.977868351	NaN	0.242	2.522135088	NaN	0.242	9.367648748	NaN
0.244	6.114902344	NaN	0.244	2.85109344	NaN	0.244	9.574978989	NaN
0.246	5.284729973	NaN	0.246	2.768789236	NaN	0.246	8.651019456	NaN
0.248	4.285588711	NaN	0.248	2.493893643	NaN	0.248	7.083719941	NaN
0.25	3.622031733	NaN	0.25	2.354824605	NaN	0.25	5.405063676	NaN
0.252	2.816856933	NaN	0.252	1.82858585	NaN	0.252	4.229518441	NaN
0.254	3.560002427	NaN	0.254	1.460649557	NaN	0.254	3.4922622	NaN
0.256	4.646027751	NaN	0.256	1.592893443	NaN	0.256	2.986834542	NaN
0.258	4.145771117	NaN	0.258	1.385741524	NaN	0.258	2.732075121	NaN
0.26	3.298994465	NaN	0.26	1.524763625	NaN	0.26	2.957807481	NaN
0.262	2.758499301	NaN	0.262	2.102713798	NaN	0.262	3.570573449	NaN
0.264	2.524553903	NaN	0.264	2.700408923	NaN	0.264	4.122392187	NaN
0.266	2.938124222	NaN	0.266	2.984972935	NaN	0.266	4.09687266	NaN
0.268	3.789708291	NaN	0.268	2.97767798	NaN	0.268	3.502026344	NaN
0.27	4.489839965	NaN	0.27	2.814582974	NaN	0.27	2.807268519	NaN
0.272	4.756531537	NaN	0.272	2.623780771	NaN	0.272	2.373698746	NaN
0.274	4.92066013	NaN	0.274	2.398641245	NaN	0.274	2.185071711	NaN
0.276	4.828800012	NaN	0.276	2.229169795	NaN	0.276	2.097313736	NaN
0.278	4.779651382	NaN	0.278	1.990621482	NaN	0.278	1.915829073	NaN
0.28	4.677386541	NaN	0.28	1.596191853	NaN	0.28	1.775704381	NaN
0.282	4.019563209	NaN	0.282	1.171528154	NaN	0.282	1.672715169	NaN
0.284	3.191575137	NaN	0.284	0.827778367	NaN	0.284	1.667272778	NaN
0.286	2.704424506	NaN	0.286	0.59110222	NaN	0.286	1.795505923	NaN
0.288	2.498491539	NaN	0.288	0.546839383	NaN	0.288	2.135427222	NaN
0.29	2.619669636	NaN	0.29	0.671125591	NaN	0.29	2.756841141	NaN
0.292	2.856407269	NaN	0.292	1.16785873	NaN	0.292	3.497117254	NaN
0.294	3.695028388	NaN	0.294	1.765737683	NaN	0.294	4.490700264	NaN
0.296	5.031207502	NaN	0.296	2.358208078	NaN	0.296	5.132411184	NaN
0.298	5.833461082	NaN	0.298	2.844653386	NaN	0.298	6.146749651	NaN
0.3	6.040024071	NaN	0.3	3.463326903	NaN	0.3	4.057260243	NaN
0.302	5.856827986	NaN	0.302	3.792093829	NaN	0.302	4.004738344	NaN
0.304	4.803793953	NaN	0.304	2.819126694	NaN	0.304	3.828572351	NaN
0.306	3.232276047	NaN	0.306	2.238921137	NaN	0.306	3.405091899	NaN
0.308	2.278191857	NaN	0.308	2.509556052	NaN	0.308	4.860693002	NaN
0.31	2.180648637	NaN	0.31	2.545130165	NaN	0.31	4.728189685	NaN
0.312	2.325509793	NaN	0.312	2.887622015	NaN	0.312	4.219454087	NaN
0.314	2.804389243	NaN	0.314	3.357147994	NaN	0.314	3.654581134	NaN
0.316	3.511225754	NaN	0.316	3.603576162	NaN	0.316	2.65238785	NaN
0.318	4.051555272	NaN	0.318	3.521228731	NaN	0.318	2.209990764	NaN
0.32	4.529025681	NaN	0.32	3.156354223	NaN	0.32	1.878432404	NaN
0.322	5.0589116	NaN	0.322	2.181013213	NaN	0.322	1.835537847	NaN
0.324	5.723172231	NaN	0.324	2.161630832	NaN	0.324	1.957655149	NaN
0.326	5.505266983	NaN	0.326	2.358890841	NaN	0.326	2.110101092	NaN
0.328	4.27508858	NaN	0.328	2.725671371	NaN	0.328	2.218863584	NaN
0.33	3.723129853	NaN	0.33	3.252285922	NaN	0.33	2.402525516	NaN
0.332	3.676781031	NaN	0.332	3.590965136	NaN	0.332	2.707749093	NaN
0.334	3.616825255	NaN	0.334	5.022243467	NaN	0.334	3.897051894	NaN
0.336	4.015951659	NaN	0.336	5.152982348	NaN	0.336	5.092112092	NaN
0.338	4.832112362	NaN	0.338	5.004285998	NaN	0.338	4.101354738	NaN
0.34	5.094528172	NaN	0.34	4.786094785	NaN	0.34	3.566225779	NaN
0.342	4.887605434	NaN	0.342	4.283775921	NaN	0.342	3.805594033	NaN
0.344	4.118767839	NaN	0.344	3.813688012	NaN	0.344	4.828740656	NaN
0.346	3.66049691	NaN	0.346	3.834238521	NaN	0.346	5.866637366	NaN
0.348	3.538594562	NaN	0.348	4.035501442	NaN	0.348	5.858350125	NaN
0.35	3.457771114	NaN	0.35	3.911250041	NaN	0.35	5.220618206	NaN
0.352	3.297276418	NaN	0.352	3.616202605	NaN	0.352	4.226584592	NaN
0.354	3.126024916	NaN	0.354	3.473420454	NaN	0.354	3.635830897	NaN
0.356	3.221751766	NaN	0.356	3.487941047	NaN	0.356	3.397533836	NaN
0.358	3.395010927	NaN	0.358	3.477061583	NaN	0.358	2.570235223	NaN
0.36	3.537158654	NaN	0.36	3.400148082	NaN	0.36	2.517858065	NaN
0.362	3.293909517	NaN	0.362	3.465836655	NaN	0.362	3.439608616	NaN
0.364	2.9136795	NaN	0.364	3.721326011	NaN	0.364	4.770820042	NaN
0.366	2.726782386	NaN	0.366	4.000035499	NaN	0.366	5.180488653	NaN
0.368	2.644105401	NaN	0.368	4.084833503	NaN	0.368	4.900030938	NaN
0.37	2.762617365	NaN	0.37	3.878351222	NaN	0.37	4.03999735	NaN
0.372	3.147158946	NaN	0.372	3.638161225	NaN	0.372	3.229944801	NaN
0.374	3.46460591	NaN	0.374	3.347508186	NaN	0.374	2.90425637	NaN
0.376	3.404732445	NaN	0.376	2.9697419	NaN	0.376	2.68967552	NaN
0.378	3.304098578	NaN	0.378	2.690866606	NaN	0.378	2.465962536	NaN
0.38	3.321724519	NaN	0.38	2.568398269	NaN	0.38	2.617161111	NaN
0.382	3.463668442	NaN	0.382	2.458090675	NaN	0.382	3.282283066	NaN
0.384	3.635075167	NaN	0.384	2.385552214	NaN	0.384	4.160837757	NaN
0.386	3.653823434	NaN	0.386	2.838543006	NaN	0.386	5.179850999	NaN
0.388	3.41487402	NaN	0.388	3.036438257	NaN	0.388	5.984523424	NaN
0.39	3.064231742	NaN	0.39	3.380805004	NaN	0.39	6.089827084	NaN
0.392	2.868193601	NaN	0.392	3.658245676	NaN	0.392	5.837054353	NaN
0.394	2.980454677	NaN	0.394	3.791779207	NaN	0.394	5.528839289	NaN
0.396	3.095361302	NaN	0.396	4.11172454	NaN	0.396	4.918677881	NaN
0.398	3.150714292	NaN	0.398	4.497149182	NaN	0.398	4.366367047	NaN
0.4	3.176652726	NaN	0.4	4.704547531	NaN	0.4	4.675261343	NaN
0.402	3.09193718	NaN	0.402	4.617363202	NaN	0.402	5.839393931	5.839393931
0.404	3.084605253	NaN	0.404	4.275815295	NaN	0.404	7.068776147	7.068776147
0.406	3.054325751	NaN	0.406	4.015604806	NaN	0.406	7.964670824	7.964670824
0.408	2.874692078	NaN	0.408	3.967472733	NaN	0.408	8.142760768	8.142760768
0.41	2.554245124	NaN	0.41	4.201759532	NaN	0.41	7.343882404	7.343882404
0.412	2.226685074	NaN	0.412	4.834099433	NaN	0.412	6.45942143	6.45942143
0.414	2.147407819	NaN	0.414	6.026040107	NaN	0.414	5.799232863	5.799232863
0.416	2.699180241	NaN	0.416	7.4762161	NaN	0.416	5.79267448	5.79267448
0.418	3.926625975	NaN	0.418	8.730783126	NaN	0.418	6.23438363	6.23438363
0.42	5.044238283	5.044238283	0.42	9.130196265	NaN	0.42	6.801894616	6.801894616
0.422	6.020680834	6.020680834	0.422	8.949382417	NaN	0.422	7.378647962	7.378647962
0.424	6.561896127	6.561896127	0.424	7.359579968	NaN	0.424	7.458497586	7.458497586
0.426	6.82351842	6.82351842	0.426	5.831961995	NaN	0.426	7.94557047	7.94557047
0.428	7.376071039	7.376071039	0.428	4.992374347	NaN	0.428	6.819484034	6.819484034
0.43	7.985017201	7.985017201	0.43	4.55396069	NaN	0.43	5.647373842	5.647373842
0.432	7.940851287	7.940851287	0.432	4.447777812	NaN	0.432	4.617997443	NaN
0.434	7.530238054	7.530238054	0.434	4.758376642	NaN	0.434	3.953486121	NaN
0.436	7.665520461	7.665520461	0.436	5.510144689	NaN	0.436	3.644988835	NaN
0.438	8.418602106	8.418602106	0.438	6.84354461	NaN	0.438	3.716062425	NaN
0.44	9.56607245	9.56607245	0.44	8.261746281	NaN	0.44	4.313233049	NaN
0.442	10.99325874	10.99325874	0.442	8.257760743	NaN	0.442	5.048493518	NaN
0.444	11.97799539	11.97799539	0.444	7.867751283	NaN	0.444	4.827461431	NaN
0.446	12.19720346	12.19720346	0.446	7.399070191	NaN	0.446	4.286745062	NaN
0.448	10.98753166	10.98753166	0.448	7.211681697	NaN	0.448	3.778292627	NaN
0.45	8.772981309	8.772981309	0.45	6.719049377	NaN	0.45	3.301950661	NaN
0.452	6.332715364	6.332715364	0.452	5.707725561	NaN	0.452	2.955121225	NaN
0.454	4.336732881	NaN	0.454	5.445382368	NaN	0.454	2.564760043	NaN
0.456	3.783572706	NaN	0.456	5.13295499	NaN	0.456	2.85853712	NaN
0.458	5.015502685	5.015502685	0.458	4.801062934	NaN	0.458	3.508758018	NaN
0.46	7.405329651	7.405329651	0.46	4.442721238	NaN	0.46	4.136128688	NaN
0.462	9.794715139	9.794715139	0.462	4.018383869	NaN	0.462	4.315389853	NaN
0.464	11.79842481	11.79842481	0.464	3.68060596	NaN	0.464	4.035017534	NaN
0.466	12.70473575	12.70473575	0.466	3.90483156	NaN	0.466	3.632235587	NaN
0.468	12.38353418	12.38353418	0.468	3.918961222	NaN	0.468	3.331211084	NaN
0.47	11.13902169	11.13902169	0.47	4.167443345	NaN	0.47	3.413752584	NaN
0.472	8.999381063	8.999381063	0.472	4.929141332	NaN	0.472	3.809737001	NaN
0.474	6.718299945	6.718299945	0.474	6.046412448	NaN	0.474	4.027164079	NaN
0.476	5.424869603	5.424869603	0.476	6.46263905	NaN	0.476	3.666816538	NaN
0.478	4.592575525	NaN	0.478	6.180110436	NaN	0.478	4.415408064	NaN
0.48	4.029020516	NaN	0.48	5.842340523	NaN	0.48	5.517258576	NaN
0.482	4.040570516	NaN	0.482	5.095384133	NaN	0.482	6.034467763	NaN
0.484	4.985540179	NaN	0.484	5.006966969	NaN	0.484	6.061067179	NaN
0.486	6.052354561	NaN	0.486	4.723048242	NaN	0.486	5.478212238	NaN
0.488	6.572635673	NaN	0.488	4.157617711	NaN	0.488	4.509742359	NaN
0.49	6.690290283	NaN	0.49	3.503740097	NaN	0.49	3.524325382	NaN
0.492	6.805559982	NaN	0.492	3.020456254	NaN	0.492	2.940623561	NaN
0.494	6.215138957	NaN	0.494	2.868513112	NaN	0.494	2.654586357	NaN
0.496	5.554081673	NaN	0.496	2.976837219	NaN	0.496	2.207151615	NaN
0.498	4.502468204	NaN	0.498	3.314199438	NaN	0.498	2.382380265	NaN
0.5	3.655262142	NaN	0.5	3.988963541	NaN	0.5	2.756612117	NaN
0.502	3.075495611	NaN	0.502	4.988525085	NaN	0.502	3.188897157	NaN
0.504	2.790488359	NaN	0.504	6.153203992	NaN	0.504	3.388944078	NaN
0.506	3.028159789	NaN	0.506	7.260313835	NaN	0.506	3.245132845	NaN
0.508	3.798690649	NaN	0.508	7.602043882	NaN	0.508	3.336022129	NaN
0.51	4.365846439	NaN	0.51	6.652691538	NaN	0.51	3.452834225	NaN
0.512	4.383815866	NaN	0.512	5.142576232	NaN	0.512	3.625374148	NaN
0.514	4.249808162	NaN	0.514	4.595781453	NaN	0.514	4.028921129	NaN
0.516	3.669508455	NaN	0.516	4.982404742	4.982404742	0.516	4.65102776	NaN
0.518	3.063999808	NaN	0.518	5.4601254	5.4601254	0.518	5.706253708	NaN
0.52	2.428528883	NaN	0.52	6.496150984	6.496150984	0.52	5.334664623	NaN
0.522	2.074891924	NaN	0.522	7.996884411	7.996884411	0.522	4.683284548	NaN
0.524	2.268082784	NaN	0.524	9.480188025	9.480188025	0.524	4.175366476	NaN
0.526	2.138097176	NaN	0.526	10.20671383	10.20671383	0.526	3.957276122	NaN
0.528	2.796875217	NaN	0.528	10.5381571	10.5381571	0.528	4.236715101	NaN
0.53	3.021311162	NaN	0.53	10.76306087	10.76306087	0.53	4.99907324	NaN
0.532	4.192644746	NaN	0.532	10.54203786	10.54203786	0.532	5.822043146	NaN
0.534	4.69864471	NaN	0.534	9.636518898	9.636518898	0.534	6.162820187	NaN
0.536	4.86000549	NaN	0.536	8.512554272	8.512554272	0.536	5.41366637	NaN
0.538	4.419635741	NaN	0.538	6.803821815	6.803821815	0.538	4.777172609	NaN
0.54	4.159272585	NaN	0.54	7.0805823	7.0805823	0.54	3.905332102	NaN
0.542	3.944683131	NaN	0.542	6.700880242	6.700880242	0.542	3.004249307	NaN
0.544	3.811334586	NaN	0.544	6.990823051	6.990823051	0.544	2.596504308	NaN
0.546	3.501281202	NaN	0.546	8.412106619	8.412106619	0.546	2.79322496	NaN
0.548	3.401538094	NaN	0.548	9.908894626	9.908894626	0.548	3.39408302	NaN
0.55	3.300833555	NaN	0.55	10.74522581	10.74522581	0.55	3.762298844	NaN
0.552	3.386223583	NaN	0.552	10.5777513	10.5777513	0.552	2.520430142	NaN
0.554	3.875996914	NaN	0.554	8.53216782	8.53216782	0.554	1.762509774	NaN
0.556	4.599686665	NaN	0.556	7.251403033	7.251403033	0.556	1.72455025	NaN
0.558	5.109702633	NaN	0.558	6.82301413	6.82301413	0.558	1.883688041	NaN
0.56	5.31821866	NaN	0.56	6.094521089	6.094521089	0.56	1.509367933	NaN
0.562	5.251723873	NaN	0.562	5.590312467	5.590312467	0.562	1.313150694	NaN
0.564	4.99535486	NaN	0.564	5.336802382	5.336802382	0.564	1.397432229	NaN
0.566	5.027207808	NaN	0.566	5.761450802	5.761450802	0.566	1.649511211	NaN
0.568	5.216354828	NaN	0.568	7.007068539	7.007068539	0.568	2.199708819	NaN
0.57	5.680267054	NaN	0.57	7.709447506	7.709447506	0.57	2.9177856	NaN
0.572	5.885995007	NaN	0.572	8.766121224	8.766121224	0.572	3.240802813	NaN
0.574	5.58623165	NaN	0.574	8.650425099	8.650425099	0.574	2.849200853	NaN
0.576	4.5917647	NaN	0.576	7.916166243	7.916166243	0.576	3.0479903	NaN
0.578	3.60339708	NaN	0.578	6.934178451	6.934178451	0.578	4.066309758	NaN
0.58	3.250716412	NaN	0.58	6.770520412	6.770520412	0.58	4.138749312	NaN
0.582	3.452886676	NaN	0.582	5.941209878	5.941209878	0.582	3.365647337	NaN
0.584	3.357483213	NaN	0.584	5.44551264	5.44551264	0.584	2.659271105	NaN
0.586	3.165899856	NaN	0.586	5.539772497	5.539772497	0.586	2.078664377	NaN
0.588	3.095473322	NaN	0.588	6.149260755	6.149260755	0.588	1.489837529	NaN
0.59	3.170205304	NaN	0.59	6.726387418	6.726387418	0.59	0.609558724	NaN
0.592	3.074845874	NaN	0.592	7.090530405	7.090530405	0.592	0.237138113	NaN
0.594	2.855373474	NaN	0.594	7.247839519	7.247839519	0.594	0.19542572	NaN
0.596	2.904955871	NaN	0.596	7.283194777	7.283194777	0.596	0.227168443	NaN
0.598	3.472941903	NaN	0.598	6.896372667	6.896372667	0.598	0.3458597	NaN
0.6	4.517177183	NaN	0.6	5.8336946	5.8336946	0.6	0.560175613	NaN
0.602	5.380945425	NaN	0.602	4.921352564	4.921352564	0.602	0.788728452	NaN
0.604	5.713045122	NaN	0.604	4.441561897	NaN	0.604	1.014257062	NaN
0.606	5.72203931	NaN	0.606	4.437009824	NaN	0.606	1.357719768	NaN
0.608	5.613450757	NaN	0.608	4.796914432	4.796914432	0.608	1.640839008	NaN
0.61	5.255162476	NaN	0.61	5.281018061	5.281018061	0.61	1.919348508	NaN
0.612	4.486472494	NaN	0.612	5.7693223	5.7693223	0.612	2.083216065	NaN
0.614	3.79232958	NaN	0.614	6.101140882	6.101140882	0.614	2.164763784	NaN
0.616	3.108073589	NaN	0.616	6.243730527	6.243730527	0.616	2.322890336	NaN
0.618	2.506882791	NaN	0.618	6.125177695	6.125177695	0.618	2.603047145	NaN
0.62	2.463981726	NaN	0.62	6.013692281	6.013692281	0.62	2.802540818	NaN
0.622	2.720905495	NaN	0.622	5.536437716	5.536437716	0.622	2.649431305	NaN
0.624	3.219203854	NaN	0.624	5.987067775	5.987067775	0.624	2.327221375	NaN
0.626	4.086230736	NaN	0.626	6.542798477	6.542798477	0.626	2.152735734	NaN
0.628	4.896462333	NaN	0.628	7.869008671	7.869008671	0.628	1.937771552	NaN
0.63	4.911635275	NaN	0.63	8.455704351	8.455704351	0.63	2.144151777	NaN
0.632	4.676300333	NaN	0.632	8.65774991	8.65774991	0.632	2.27742449	NaN
0.634	4.54018247	NaN	0.634	8.28546886	8.28546886	0.634	2.494655202	NaN
0.636	4.550432807	NaN	0.636	7.587536239	7.587536239	0.636	2.40537208	NaN
0.638	5.113937171	NaN	0.638	6.987683564	6.987683564	0.638	2.349072761	NaN
0.64	5.335091586	NaN	0.64	6.379607493	6.379607493	0.64	2.504690325	NaN
0.642	5.635114234	NaN	0.642	5.729090236	5.729090236	0.642	2.700522641	NaN
0.644	6.299381867	NaN	0.644	5.551265441	5.551265441	0.644	2.896255642	NaN
0.646	7.076432105	NaN	0.646	6.267257051	6.267257051	0.646	3.339991783	NaN
0.648	6.749192003	NaN	0.648	7.805910707	7.805910707	0.648	4.065684315	NaN
0.65	4.606576013	NaN	0.65	9.171114656	9.171114656	0.65	4.711744458	NaN
0.652	2.890815635	NaN	0.652	9.858256114	9.858256114	0.652	4.763957553	NaN
0.654	2.254289564	NaN	0.654	9.947775055	9.947775055	0.654	4.432592854	NaN
0.656	2.182426349	NaN	0.656	10.05940511	10.05940511	0.656	4.126258571	NaN
0.658	2.182147433	NaN	0.658	10.29415156	10.29415156	0.658	3.641078082	NaN
0.66	2.33105561	NaN	0.66	10.69734559	10.69734559	0.66	2.902192013	NaN
0.662	2.575835128	NaN	0.662	11.14807579	11.14807579	0.662	2.285646448	NaN
0.664	2.760537293	NaN	0.664	11.14182504	11.14182504	0.664	1.855634301	NaN
0.666	2.742228604	NaN	0.666	10.40005724	10.40005724	0.666	1.549736642	NaN
0.668	2.445160128	NaN	0.668	9.316035524	9.316035524	0.668	1.381258185	NaN
0.67	2.294927542	NaN	0.67	8.02077444	8.02077444	0.67	1.575510595	NaN
0.672	2.415679741	NaN	0.672	7.279179476	7.279179476	0.672	2.135572893	NaN
0.674	2.758500788	NaN	0.674	7.38843084	7.38843084	0.674	3.137208819	NaN
0.676	2.755773719	NaN	0.676	7.69059889	7.69059889	0.676	4.136957757	NaN
0.678	2.401980502	NaN	0.678	7.388684117	7.388684117	0.678	4.702171639	NaN
0.68	1.835537142	NaN	0.68	7.243471228	7.243471228	0.68	4.767507433	NaN
0.682	1.474165955	NaN	0.682	7.053065812	7.053065812	0.682	3.924076704	NaN
0.684	1.2513975	NaN	0.684	7.480915698	7.480915698	0.684	3.080576619	NaN
0.686	1.076411885	NaN	0.686	7.159576327	7.159576327	0.686	2.109255768	NaN
0.688	1.032158915	NaN	0.688	6.934050686	6.934050686	0.688	1.519120392	NaN
0.69	1.32230485	NaN	0.69	6.656834109	6.656834109	0.69	1.218712014	NaN
0.692	1.911598712	NaN	0.692	6.79500353	6.79500353	0.692	1.049331889	NaN
0.694	2.385224183	NaN	0.694	6.634034865	6.634034865	0.694	1.005074361	NaN
0.696	2.688192386	NaN	0.696	6.265009495	6.265009495	0.696	1.122102809	NaN
0.698	2.93517478	NaN	0.698	6.332116776	6.332116776	0.698	1.417521458	NaN
0.7	3.090811029	NaN	0.7	6.831077755	6.831077755	0.7	1.910244366	NaN
0.702	3.479487854	NaN	0.702	7.340872315	7.340872315	0.702	2.429172905	NaN
0.704	3.962785047	NaN	0.704	7.610974688	7.610974688	0.704	3.003838351	NaN
0.706	3.970332939	NaN	0.706	7.974133848	7.974133848	0.706	3.766590314	NaN
0.708	3.286687852	NaN	0.708	7.806441462	7.806441462	0.708	4.330606792	NaN
0.71	2.425760164	NaN	0.71	8.020850087	8.020850087	0.71	4.139063203	NaN
0.712	2.574197617	NaN	0.712	8.720441164	8.720441164	0.712	3.527581835	NaN
0.714	4.649860232	NaN	0.714	10.04448116	10.04448116	0.714	2.983888359	NaN
0.716	5.183941755	NaN	0.716	12.84442217	12.84442217	0.716	3.252730902	NaN
0.718	4.867164506	NaN	0.718	16.33100516	16.33100516	0.718	3.876424842	NaN
0.72	4.752614433	NaN	0.72	16.72078601	16.72078601	0.72	4.923411894	NaN
0.722	4.375381583	NaN	0.722	13.24241825	13.24241825	0.722	4.957911183	NaN
0.724	3.544802632	NaN	0.724	11.67631795	11.67631795	0.724	4.910627934	NaN
0.726	2.395793644	NaN	0.726	10.51550195	10.51550195	0.726	4.849106484	NaN
0.728	1.671747867	NaN	0.728	9.799753204	9.799753204	0.728	4.94867438	NaN
0.73	1.452060119	NaN	0.73	9.484537439	9.484537439	0.73	4.996544558	NaN
0.732	1.529952221	NaN	0.732	8.366698885	8.366698885	0.732	4.708205869	NaN
0.734	1.697071709	NaN	0.734	7.115881049	7.115881049	0.734	4.360271975	NaN
0.736	1.744197909	NaN	0.736	6.680283616	6.680283616	0.736	4.039461644	NaN
0.738	1.572955802	NaN	0.738	6.654107435	6.654107435	0.738	3.710285599	NaN
0.74	1.293105753	NaN	0.74	7.123347959	7.123347959	0.74	3.396316268	NaN
0.742	1.166685845	NaN	0.742	8.714638443	8.714638443	0.742	3.159955607	NaN
0.744	1.226394105	NaN	0.744	9.834222968	9.834222968	0.744	3.032232377	NaN
0.746	1.297549392	NaN	0.746	9.572410236	9.572410236	0.746	2.678881463	NaN
0.748	1.282433311	NaN	0.748	8.536024583	8.536024583	0.748	2.477064166	NaN
0.75	1.140836139	NaN	0.75	7.319454923	7.319454923	0.75	2.28373838	NaN
0.752	1.042060218	NaN	0.752	6.108349358	6.108349358	0.752	1.982633664	NaN
0.754	0.96352811	NaN	0.754	5.199219502	5.199219502	0.754	1.509422537	NaN
0.756	0.798919703	NaN	0.756	4.689000405	NaN	0.756	1.357201705	NaN
0.758	0.652800939	NaN	0.758	4.909813775	NaN	0.758	1.313168261	NaN
0.76	0.619519346	NaN	0.76	5.097105921	NaN	0.76	1.185105872	NaN
0.762	0.659707723	NaN	0.762	4.999640971	NaN	0.762	1.123724896	NaN
0.764	0.704003969	NaN	0.764	4.581947088	NaN	0.764	0.985376713	NaN
0.766	0.772096552	NaN	0.766	3.730250359	NaN	0.766	0.818918739	NaN
0.768	0.974605914	NaN	0.768	2.900813669	NaN	0.768	0.755589673	NaN
0.77	1.27482608	NaN	0.77	2.014386735	NaN	0.77	0.764961383	NaN
0.772	1.300622708	NaN	0.772	1.748619051	NaN	0.772	0.825326895	NaN
0.774	1.025739774	NaN	0.774	1.305488053	NaN	0.774	0.946019672	NaN
0.776	0.962889437	NaN	0.776	1.402279377	NaN	0.776	1.125317405	NaN
0.778	1.551717037	NaN	0.778	1.394052185	NaN	0.778	1.345761365	NaN
0.78	2.416471115	NaN	0.78	1.387771154	NaN	0.78	1.749664576	NaN
0.782	3.31019103	NaN	0.782	1.567315821	NaN	0.782	2.266110918	NaN
0.784	3.899228609	NaN	0.784	1.811998407	NaN	0.784	2.763167565	NaN
0.786	3.660386087	NaN	0.786	2.083915956	NaN	0.786	3.060057266	NaN
0.788	2.937886569	NaN	0.788	2.331010228	NaN	0.788	3.024675341	NaN
0.79	1.87700131	NaN	0.79	2.530032811	NaN	0.79	2.754533077	NaN
0.792	1.000698633	NaN	0.792	2.736034299	NaN	0.792	2.452339616	NaN
0.794	0.771337022	NaN	0.794	3.05110954	NaN	0.794	2.719004039	NaN
0.796	1.054808313	NaN	0.796	3.531090242	NaN	0.796	3.272315376	NaN
0.798	1.565713435	NaN	0.798	4.132525935	NaN	0.798	3.546998246	NaN
0.8	1.989368659	NaN	0.8	5.242439147	5.242439147	0.8	3.636066279	NaN
0.802	2.010504459	NaN	0.802	5.6526979	5.6526979	0.802	3.575195474	NaN
0.804	1.730237173	NaN	0.804	5.481588238	5.481588238	0.804	2.704096071	NaN
0.806	1.337512737	NaN	0.806	4.959971416	4.959971416	0.806	2.693851235	NaN
0.808	0.889295007	NaN	0.808	4.808501838	4.808501838	0.808	2.59250913	NaN
0.81	0.542570674	NaN	0.81	5.744840423	5.744840423	0.81	2.805584015	NaN
0.812	0.369307831	NaN	0.812	8.540896959	8.540896959	0.812	3.037894397	NaN
0.814	0.276863389	NaN	0.814	11.10168215	11.10168215	0.814	3.283719057	NaN
0.816	0.217875235	NaN	0.816	9.573575218	9.573575218	0.816	2.977275585	NaN
0.818	0.196969009	NaN	0.818	7.729670354	7.729670354	0.818	2.986437782	NaN
0.82	0.354428646	NaN	0.82	7.198391923	7.198391923	0.82	2.796699111	NaN
0.822	0.682451211	NaN	0.822	7.967110904	7.967110904	0.822	2.381818962	NaN
0.824	0.995003765	NaN	0.824	8.177294109	8.177294109	0.824	2.557159459	NaN
0.826	1.076249782	NaN	0.826	8.531522181	8.531522181	0.826	3.100093477	NaN
0.828	1.159186816	NaN	0.828	9.162510666	9.162510666	0.828	4.642099119	NaN
0.83	1.063748881	NaN	0.83	9.631772328	9.631772328	0.83	6.90044158	NaN
0.832	0.910342682	NaN	0.832	9.872408302	9.872408302	0.832	8.815066567	NaN
0.834	0.730167747	NaN	0.834	10.07061235	10.07061235	0.834	11.13222561	NaN
0.836	0.592376058	NaN	0.836	11.04510889	11.04510889	0.836	10.31213033	NaN
0.838	0.605945211	NaN	0.838	11.79822048	11.79822048	0.838	8.955548521	NaN
0.84	0.8262608	NaN	0.84	11.86229828	11.86229828	0.84	8.169976591	NaN
0.842	1.30106892	NaN	0.842	12.98589562	12.98589562	0.842	7.935210543	NaN
0.844	1.667390836	NaN	0.844	15.60586763	15.60586763	0.844	7.438401936	NaN
0.846	1.562647134	NaN	0.846	17.49360227	17.49360227	0.846	5.63097962	NaN
0.848	1.136093791	NaN	0.848	14.26067788	14.26067788	0.848	4.793185772	NaN
0.85	0.775692664	NaN	0.85	9.298727542	9.298727542	0.85	4.062970865	NaN
0.852	0.623393151	NaN	0.852	6.815284913	6.815284913	0.852	3.242035835	NaN
0.854	0.895019519	NaN	0.854	5.763754532	5.763754532	0.854	2.557779266	NaN
0.856	1.323991058	NaN	0.856	5.598023758	5.598023758	0.856	2.656067226	NaN
0.858	1.651673377	NaN	0.858	5.998627151	5.998627151	0.858	2.911512701	NaN
0.86	1.687887309	NaN	0.86	6.614179583	6.614179583	0.86	3.817138862	NaN
0.862	1.329868908	NaN	0.862	7.184278598	7.184278598	0.862	4.941718529	NaN
0.864	1.083205998	NaN	0.864	7.458504873	7.458504873	0.864	5.638546199	NaN
0.866	1.20875224	NaN	0.866	6.532845982	6.532845982	0.866	5.850998182	NaN
0.868	1.497918558	NaN	0.868	6.302904759	6.302904759	0.868	5.523655148	NaN
0.87	1.75732909	NaN	0.87	5.90836221	5.90836221	0.87	5.027674428	NaN
0.872	1.838528582	NaN	0.872	5.574713264	5.574713264	0.872	4.961863189	NaN
0.874	1.857588821	NaN	0.874	5.305926171	5.305926171	0.874	5.19088014	NaN
0.876	2.026875762	NaN	0.876	5.123056391	5.123056391	0.876	4.969085117	NaN
0.878	2.262607188	NaN	0.878	4.979416495	4.979416495	0.878	4.457394116	NaN
0.88	2.289553246	NaN	0.88	4.808083055	4.808083055	0.88	3.780879372	NaN
0.882	2.157723633	NaN	0.882	4.603410037	NaN	0.882	3.271487584	NaN
0.884	2.118035636	NaN	0.884	4.342221179	NaN	0.884	2.84498788	NaN
0.886	2.370744346	NaN	0.886	3.946600317	NaN	0.886	2.377723761	NaN
0.888	2.800216078	NaN	0.888	3.727336817	NaN	0.888	2.245881979	NaN
0.89	2.841246542	NaN	0.89	3.43384101	NaN	0.89	2.435985832	NaN
0.892	2.575135964	NaN	0.892	3.110529529	NaN	0.892	2.77844105	NaN
0.894	2.134648297	NaN	0.894	2.804808469	NaN	0.894	3.475774327	NaN
0.896	1.509545106	NaN	0.896	2.544871588	NaN	0.896	4.017244325	NaN
0.898	0.93855357	NaN	0.898	2.317342169	NaN	0.898	4.052341807	NaN
0.9	0.64028881	NaN	0.9	2.446707071	NaN	0.9	4.002945996	NaN
0.902	0.456750517	NaN	0.902	2.436133984	NaN	0.902	4.208254194	NaN
0.904	0.341564213	NaN	0.904	2.529525317	NaN	0.904	3.923282376	NaN
0.906	0.321620167	NaN	0.906	2.884092245	NaN	0.906	3.238029003	NaN
0.908	0.267147052	NaN	0.908	3.837937733	NaN	0.908	2.692877595	NaN
0.91	0.287885876	NaN	0.91	4.989911413	NaN	0.91	2.465875607	NaN
0.912	0.382526805	NaN	0.912	5.434241606	NaN	0.912	2.497408158	NaN
0.914	0.383410285	NaN	0.914	5.556614473	NaN	0.914	2.588253356	NaN
0.916	0.376306592	NaN	0.916	5.641294322	NaN	0.916	2.556167528	NaN
0.918	0.773470692	NaN	0.918	4.833005662	NaN	0.918	2.36665392	NaN
0.92	1.130082781	NaN	0.92	4.073370201	NaN	0.92	1.870953817	NaN
0.922	1.184497739	NaN	0.922	2.984850109	NaN	0.922	1.192075396	NaN
0.924	1.138928689	NaN	0.924	2.170697309	NaN	0.924	1.014687155	NaN
0.926	1.224561854	NaN	0.926	1.795524875	NaN	0.926	1.018180809	NaN
0.928	1.482661218	NaN	0.928	1.794403774	NaN	0.928	1.308841286	NaN
0.93	1.892226054	NaN	0.93	2.004880023	NaN	0.93	1.533558202	NaN
0.932	2.678124979	NaN	0.932	2.212248572	NaN	0.932	1.788967519	NaN
0.934	3.005212323	NaN	0.934	2.23873398	NaN	0.934	1.783513573	NaN
0.936	2.34161469	NaN	0.936	2.133555706	NaN	0.936	1.718579527	NaN
0.938	1.584246851	NaN	0.938	2.046903839	NaN	0.938	1.349933978	NaN
0.94	1.229481455	NaN	0.94	2.0725292	NaN	0.94	0.989106952	NaN
0.942	1.040251131	NaN	0.942	2.193543368	NaN	0.942	1.046287679	NaN
0.944	0.872611849	NaN	0.944	2.437002339	NaN	0.944	1.488680037	NaN
0.946	0.631054027	NaN	0.946	2.761509974	NaN	0.946	2.320912167	NaN
0.948	0.404501556	NaN	0.948	3.615263696	NaN	0.948	2.972843351	NaN
0.95	0.288778045	NaN	0.95	4.116666359	NaN	0.95	3.63266841	NaN
0.952	0.192612409	NaN	0.952	4.228253868	NaN	0.952	4.124320819	NaN
0.954	0.126765483	NaN	0.954	4.23733429	NaN	0.954	4.259126588	NaN
0.956	0.182039568	NaN	0.956	4.267298354	NaN	0.956	4.175934332	NaN
0.958	0.403298914	NaN	0.958	4.275029731	NaN	0.958	4.310785574	NaN
0.96	0.669528043	NaN	0.96	4.367517495	NaN	0.96	4.416537411	NaN
0.962	0.933297519	NaN	0.962	4.564232613	NaN	0.962	4.351155165	NaN
0.964	1.362469444	NaN	0.964	4.7221718	NaN	0.964	4.117347253	NaN
0.966	2.121884827	NaN	0.966	4.531499428	NaN	0.966	3.781632978	NaN
0.968	2.826364143	NaN	0.968	4.440751699	NaN	0.968	3.372652484	NaN
0.97	3.417521768	NaN	0.97	4.438964929	NaN	0.97	3.054780739	NaN
0.972	3.821577187	NaN	0.972	4.713760871	NaN	0.972	2.904386063	NaN
0.974	4.084624839	NaN	0.974	5.227924754	NaN	0.974	2.554098424	NaN
0.976	4.182121678	NaN	0.976	5.745975749	NaN	0.976	2.253222423	NaN
0.978	4.249704687	NaN	0.978	5.942367992	NaN	0.978	2.054748357	NaN
0.98	3.873289986	NaN	0.98	5.866195335	NaN	0.98	1.993453503	NaN
0.982	3.170003275	NaN	0.982	5.721198328	NaN	0.982	2.094291052	NaN
0.984	2.378331645	NaN	0.984	5.516368204	NaN	0.984	2.340158956	NaN
0.986	1.72742453	NaN	0.986	5.311862359	NaN	0.986	2.65564907	NaN
0.988	1.329642712	NaN	0.988	5.019388968	NaN	0.988	3.03092676	NaN
0.99	1.016311849	NaN	0.99	4.621865112	NaN	0.99	3.586815731	NaN
0.992	0.762861271	NaN	0.992	4.469404381	NaN	0.992	4.58879621	NaN
0.994	0.660385945	NaN	0.994	4.604032405	NaN	0.994	5.756079615	NaN
0.996	0.718856416	NaN	0.996	4.80256292	NaN	0.996	6.452485644	NaN
0.998	0.850978551	NaN	0.998	4.896615177	NaN	0.998	6.045557517	NaN
1	0.954539448	NaN	1	5.053003528	NaN	1	6.925905868	NaN
