# Supplementary material for: The causal role of the somatosensory cortex in prosocial behaviour
Source: eLife. 2018 May 8;7:e32740. doi: 10.7554/eLife.32740 (PMC5973831; doi:10.7554/eLife.32740)
Supplement: Figure 3—source data 3. — Data source of Figure 3C. [file elife-32740-fig3-data3.csv]

time	H_dSIL_x_L	H_dSIL_x_h	H_dSIL_y_L	H_dSIL_y_h	H_dSIL_z_L	H_dSIL_z_h	F_dSIL_x_L	F_dSIL_x_h	F_dSIL_y_L	F_dSIL_y_h	F_dSIL_z_L	F_dSIL_z_h	F_vSIL_x_L	F_vSIL_x_h	F_vSIL_y_L	F_vSIL_y_h	F_vSIL_z_L	F_vSIL_z_h
-1	0.006619968	0.005259301	0.00126443	0.002654372	0.002655942	-0.000371672	0.00753084	0.002939626	0.006088294	0.009455308	0.004875815	0.00785706	0.002856135	-0.000545217	0.002033734	0.005990056	-0.00187226	0.002684561
-0.998	0.004940232	0.004500355	0.000723829	0.002219153	0.002360521	-0.00040611	0.007004997	0.003687094	0.005797672	0.00931327	0.004614759	0.008607001	0.00230882	0.000484509	0.001831919	0.00563976	-0.001638424	0.002915506
-0.996	0.003134495	0.002955499	0.000572544	0.001711179	0.001815556	-0.000106091	0.006625584	0.004519529	0.005760432	0.008984597	0.004298477	0.009254818	0.001947027	0.001680707	0.002009671	0.005536247	-0.001455343	0.003272945
-0.994	0.001529666	0.000760427	0.000838334	0.001246189	0.00115943	0.000478623	0.006543339	0.005118904	0.005988698	0.00856379	0.00401808	0.009700638	0.001963717	0.002681624	0.002509632	0.005661699	-0.001414192	0.003741872
-0.992	0.000435134	-0.001707937	0.001433671	0.000927025	0.000513609	0.001197956	0.006793622	0.005288368	0.006382175	0.008153643	0.003856494	0.009918905	0.002370829	0.003257117	0.003151216	0.00593105	-0.001532988	0.004214323
-0.99	4.48E-05	-0.003952403	0.002181981	0.000813068	-5.67E-05	0.001846806	0.007258723	0.00504654	0.006781121	0.007831122	0.003853006	0.009987155	0.002988253	0.003398579	0.00370486	0.006219418	-0.001736493	0.004537314
-0.988	0.000353542	-0.005538237	0.002889901	0.000907755	-0.000549469	0.002237076	0.007701671	0.004600975	0.00703622	0.007631124	0.003986757	0.010068967	0.003525715	0.003288403	0.003975129	0.006406641	-0.001884261	0.004592095
-0.986	0.00113514	-0.006260876	0.003426443	0.001164822	-0.001005889	0.002268839	0.00786697	0.004220802	0.007062744	0.007548868	0.004187966	0.01034692	0.003719215	0.003172751	0.003858733	0.006418194	-0.001836831	0.004359626
-0.984	0.002014044	-0.006220325	0.003765447	0.001509219	-0.001481252	0.0019704	0.007603191	0.004085901	0.006859543	0.007554678	0.004371424	0.010930573	0.003453436	0.00321613	0.003362567	0.006245029	-0.001527861	0.003934328
-0.982	0.002618121	-0.005758352	0.00397142	0.001864485	-0.002025073	0.001489784	0.006944279	0.004200364	0.006492704	0.007612188	0.00447627	0.011785628	0.00281058	0.003422905	0.002587197	0.005937441	-0.001004591	0.003477415
-0.98	0.002747641	-0.005278886	0.004144136	0.002176048	-0.002672357	0.001040634	0.006104554	0.004416514	0.00605902	0.007692323	0.004494576	0.012727214	0.00202829	0.003666138	0.001691152	0.005581176	-0.000413786	0.003135286
-0.978	0.002471854	-0.005038051	0.004359622	0.002421714	-0.003436677	0.000823012	0.005388022	0.004548731	0.005649613	0.007778779	0.004477468	0.013488909	0.001396866	0.003796205	0.00084964	0.005269758	6.13E-05	0.002967204
-0.976	0.002093025	-0.005017106	0.004640032	0.00260643	-0.004296317	0.000947749	0.005058565	0.004504226	0.005328857	0.007864622	0.004516398	0.013835856	0.001149386	0.003752751	0.00021527	0.005083126	0.000280104	0.002919345
-0.974	0.001987366	-0.004954992	0.004959622	0.002746179	-0.005177597	0.001391374	0.005235094	0.00435149	0.005132582	0.007942985	0.00470515	0.01366293	0.001387547	0.003605083	-0.00011397	0.005073745	0.000198899	0.0028545
-0.972	0.002402745	-0.004528586	0.00526985	0.002852201	-0.005951403	0.001999147	0.00585642	0.00428813	0.005078393	0.007997114	0.005095387	0.013027286	0.002058138	0.003497147	-0.000113334	0.005255793	-0.000125812	0.002616878
-0.97	0.003319525	-0.003579163	0.005520667	0.002927192	-0.006457589	0.002537484	0.0067206	0.004531246	0.005175166	0.007995735	0.005663961	0.012104178	0.002974068	0.003540697	0.000168636	0.00559548	-0.000577967	0.00209668
-0.968	0.004446673	-0.002248867	0.005667785	0.002977158	-0.006555937	0.002777848	0.00757014	0.005197256	0.005421328	0.007898051	0.006309841	0.011098905	0.003869537	0.003737406	0.000628055	0.006007823	-0.001037439	0.001265928
-0.966	0.005352001	-0.000936812	0.005673045	0.003029676	-0.006183281	0.002580082	0.008183852	0.006238655	0.005791695	0.007668381	0.006888287	0.010167152	0.004480057	0.003989156	0.001134507	0.006368854	-0.001419194	0.000178035
-0.964	0.00565641	-8.88E-05	0.005512149	0.003141115	-0.00538852	0.001942482	0.008444329	0.007466352	0.006224207	0.00729491	0.007271469	0.009381223	0.004629751	0.004189802	0.001562121	0.006546789	-0.001682794	-0.001056387
-0.962	0.005195422	6.52E-05	0.005196015	0.003380313	-0.00432668	0.00100052	0.008364711	0.008635488	0.006622312	0.006803357	0.007407834	0.008745323	0.004294714	0.00432894	0.001816918	0.0064449	-0.00181963	-0.002297927
-0.96	0.004076153	-0.000324779	0.00479569	0.003792239	-0.003213713	-2.21E-05	0.008071355	0.009542753	0.006880549	0.006257515	0.007348642	0.008234733	0.003610724	0.004526853	0.001856704	0.006040722	-0.00183521	-0.00340006
-0.958	0.002615321	-0.000763786	0.004449105	0.004360918	-0.002262097	-0.000888572	0.00775036	0.010088766	0.006924809	0.005744482	0.007224553	0.007828004	0.002817127	0.004969022	0.001698869	0.005405798	-0.001739639	-0.004227746
-0.956	0.001201175	-0.000637957	0.004331208	0.004994818	-0.001623982	-0.00142393	0.007576568	0.01028869	0.006746591	0.005349831	0.00718157	0.007516437	0.002163131	0.005780887	0.001411055	0.004696371	-0.001547762	-0.004682432
-0.954	0.000150092	0.000481561	0.004588365	0.005547442	-0.001361721	-0.001565619	0.007650146	0.010243866	0.006412023	0.005133226	0.007308569	0.007295713	0.001821025	0.006925984	0.001085226	0.004114566	-0.001281606	-0.004734337
-0.952	-0.000381708	0.002612846	0.005263104	0.005868343	-0.001450928	-0.001378341	0.007964043	0.01009876	0.006040027	0.005115486	0.007593853	0.007155206	0.001840886	0.008194185	0.000805374	0.003850004	-0.000968218	-0.004447006
-0.95	-0.000406656	0.005330454	0.006249079	0.005864453	-0.00180725	-0.001029059	0.008414449	0.010000598	0.005759604	0.005282994	0.007932029	0.007076348	0.002154428	0.009287442	0.000624568	0.004020709	-0.000633947	-0.003971852
-0.948	-4.78E-05	0.007939699	0.007306588	0.005545166	-0.002321572	-0.000727675	0.008849567	0.010066263	0.005664239	0.005606045	0.008175366	0.007039621	0.002613635	0.009951464	0.000561098	0.004635028	-0.000302533	-0.003501429
-0.946	0.000549043	0.009767716	0.008139127	0.00502894	-0.002890963	-0.000647491	0.009135666	0.010355029	0.005779959	0.006059016	0.008202072	0.007031569	0.003043607	0.010080327	0.000609679	0.005589245	-1.09E-06	-0.003194797
-0.944	0.001292252	0.010428189	0.008499314	0.004503574	-0.003439811	-0.000850007	0.009210869	0.010849825	0.006056874	0.006628816	0.007968618	0.00704469	0.00329377	0.009744284	0.000753953	0.00670086	0.000232149	-0.003110524
-0.942	0.002176611	0.009942279	0.008277292	0.004152593	-0.003930689	-0.001245884	0.009102682	0.011455932	0.006386142	0.007306318	0.007524327	0.007070616	0.003278172	0.009136577	0.000968845	0.007763531	0.000350607	-0.003184579
-0.94	0.003258838	0.00868061	0.007534026	0.004078172	-0.004364548	-0.001618808	0.008903881	0.012024417	0.006636442	0.008067612	0.006984866	0.007092876	0.002998507	0.008474082	0.001213413	0.008603071	0.000317971	-0.003267956
-0.938	0.004586156	0.007179103	0.006468471	0.00425693	-0.004767942	-0.001715624	0.008723299	0.012396241	0.006696943	0.00885824	0.006477996	0.00708475	0.002544354	0.007902049	0.00142559	0.009115984	0.000131665	-0.003205126
-0.936	0.006113191	0.005928513	0.005336678	0.004552233	-0.00516709	-0.001370595	0.008640071	0.012449678	0.006510512	0.009589866	0.006084853	0.007012592	0.002067778	0.007443982	0.001530204	0.009280312	-0.000169544	-0.002910834
-0.934	0.00765464	0.005226627	0.004359455	0.004779494	-0.005556805	-0.000604479	0.00868386	0.012130368	0.006084885	0.010150887	0.005801672	0.006841503	0.001735196	0.007013515	0.00146174	0.009139851	-0.000526458	-0.002405263
-0.932	0.008911476	0.005133034	0.003656468	0.004793327	-0.005881166	0.000358313	0.008844144	0.011454296	0.005480297	0.010428075	0.005539861	0.006541394	0.001667632	0.006477362	0.001191687	0.008774115	-0.000898585	-0.001793951
-0.93	0.00957424	0.005512812	0.003229505	0.004553496	-0.006043441	0.001173157	0.009092446	0.010491813	0.004783369	0.010336669	0.005167165	0.006094915	0.001888289	0.005737989	0.000745918	0.008272228	-0.0012925	-0.001211794
-0.928	0.009463041	0.006124876	0.002993565	0.004137522	-0.005949761	0.001523226	0.009396439	0.009351314	0.004081712	0.009855026	0.004573796	0.005509122	0.002300249	0.004798347	0.000202119	0.007724331	-0.001753731	-0.000768303
-0.926	0.008635155	0.006710409	0.002833212	0.003695165	-0.005569562	0.001257904	0.009716972	0.008174708	0.003449126	0.009052897	0.003733504	0.004828128	0.002712268	0.003780524	-0.000333711	0.007229436	-0.002322521	-0.000523246
-0.924	0.007397317	0.007055045	0.002653221	0.003368541	-0.004979164	0.000450746	0.009997526	0.007138251	0.002941836	0.00809545	0.002729111	0.004137831	0.002913289	0.002891009	-0.00076358	0.00690283	-0.002983378	-0.00049587
-0.922	0.006203269	0.007021013	0.002400336	0.003216716	-0.004356863	-0.000649879	0.010165641	0.006437259	0.002599311	0.007209013	0.001727382	0.003552434	0.002771434	0.002347181	-0.001032798	0.006862274	-0.003647153	-0.000686167
-0.92	0.005476058	0.006559059	0.002051693	0.003179307	-0.003921548	-0.001746364	0.010158546	0.00623776	0.002443221	0.006612695	0.000912352	0.003179576	0.002313199	0.002294202	-0.001148874	0.007186126	-0.004184135	-0.00108201
-0.918	0.005436002	0.005711275	0.001585298	0.003094358	-0.00384009	-0.002624813	0.009965236	0.006603833	0.00247383	0.006442081	0.000407128	0.003074131	0.00173876	0.002745067	-0.001173453	0.007860395	-0.004490536	-0.001644381
-0.916	0.006014566	0.00460967	0.000958137	0.00276207	-0.004151023	-0.003228904	0.009659445	0.00743841	0.00266915	0.006699945	0.000221097	0.003202158	0.001356039	0.003568938	-0.001188192	0.008747871	-0.004545395	-0.002288126
-0.914	0.006890837	0.003465781	0.000112313	0.00202826	-0.004747492	-0.003645942	0.009396272	0.008483208	0.002992593	0.007256527	0.000248378	0.003437813	0.001457863	0.004536197	-0.001248886	0.00960668	-0.00441984	-0.002885843
-0.912	0.007627426	0.002540777	-0.000988891	0.000854948	-0.005431568	-0.004024681	0.009363271	0.009397838	0.003408305	0.007896756	0.000319182	0.003603142	0.002199473	0.005405647	-0.001350275	0.010159938	-0.004233101	-0.003307542
-0.91	0.007840494	0.002087637	-0.002314518	-0.000649319	-0.006012232	-0.004476452	0.009703748	0.009892206	0.003894995	0.00839138	0.000279918	0.003538271	0.003535418	0.006018414	-0.001420922	0.010189516	-0.00408612	-0.003480635
-0.908	0.007334158	0.002270965	-0.003739031	-0.002252829	-0.006394739	-0.005012613	0.010448351	0.009850106	0.004447293	0.008564467	6.36E-05	0.003169755	0.005242924	0.00635597	-0.00135407	0.00961384	-0.004016846	-0.00343603
-0.906	0.006156728	0.003091565	-0.005057566	-0.003672211	-0.006614743	-0.005546592	0.011488734	0.009380432	0.005061917	0.008338926	-0.000282913	0.002541568	0.007012766	0.006534368	-0.001062813	0.008518151	-0.004002323	-0.003310293
-0.904	0.004572879	0.004356204	-0.006044752	-0.004667773	-0.006802919	-0.005953943	0.012605441	0.008767584	0.005718196	0.007753239	-0.000626105	0.001791701	0.008556775	0.006739337	-0.00053489	0.007127235	-0.003997601	-0.003297034
-0.902	0.002973132	0.005724152	-0.006536081	-0.005126215	-0.007104782	-0.006155245	0.013535808	0.008342479	0.006367995	0.006948421	-0.000813473	0.001087867	0.009682028	0.007137916	0.000138999	0.005732568	-0.003977948	-0.00356653
-0.9	0.00175251	0.006826314	-0.006498195	-0.005095448	-0.007602584	-0.006176095	0.01405235	0.008332878	0.006943331	0.006125913	-0.00074929	0.000558691	0.010310753	0.007811079	0.000778829	0.004599372	-0.003955626	-0.00418822
-0.898	0.001189861	0.007407895	-0.006055957	-0.004753671	-0.008279931	-0.006149623	0.014024103	0.008760174	0.007376404	0.005482087	-0.000445992	0.000256195	0.010459966	0.0087328	0.001168561	0.003883215	-0.003967802	-0.005091373
-0.896	0.001358112	0.007422741	-0.005458886	-0.004323907	-0.009041849	-0.006256128	0.013446207	0.009429182	0.007618191	0.005136474	-3.06E-05	0.000161929	0.010211961	0.009790808	0.001129794	0.003582872	-0.004054958	-0.00608582
-0.894	0.002095311	0.0070262	-0.004993032	-0.003972481	-0.009771978	-0.006628869	0.012435409	0.010018216	0.007645157	0.005081878	0.000295829	0.000220265	0.009696668	0.010827367	0.000587399	0.003546929	-0.004251438	-0.00694116
-0.892	0.003058142	0.006467835	-0.00486903	-0.003740149	-0.010391832	-0.00727627	0.011195896	0.010232368	0.007455592	0.005183066	0.000329018	0.000368702	0.009082203	0.011682636	-0.000398967	0.003535537	-0.004593005	-0.007495486
-0.89	0.003852835	0.005942158	-0.005132179	-0.003539929	-0.010891616	-0.008064852	0.009963983	0.009949842	0.007066222	0.005231628	-6.36E-05	0.000545133	0.008553497	0.012234505	-0.001650445	0.003317636	-0.005127942	-0.007744928
-0.888	0.004198007	0.005479546	-0.005636366	-0.003222312	-0.01132202	-0.008775356	0.008945879	0.009286815	0.006517532	0.005036432	-0.000895248	0.000676129	0.00826639	0.012430027	-0.00292594	0.002766172	-0.005914368	-0.007865775
-0.886	0.00404429	0.004936067	-0.006098818	-0.002673509	-0.011758632	-0.009204607	0.008267934	0.008540663	0.005884125	0.004509416	-0.002058767	0.000669157	0.008290315	0.012295965	-0.003998023	0.001910516	-0.0069988	-0.008147611
-0.884	0.003583572	0.00408404	-0.006216328	-0.00189471	-0.012262345	-0.009261288	0.007956309	0.008034334	0.005275509	0.003708016	-0.003374343	0.000430602	0.00857377	0.011916897	-0.004717793	0.000921781	-0.008386775	-0.00886017
-0.882	0.003133427	0.002750929	-0.005793214	-0.001020243	-0.012855186	-0.009007908	0.007950381	0.007942747	0.004814191	0.002816905	-0.004663514	-8.91E-05	0.008962675	0.011387429	-0.005044924	3.72E-05	-0.010021836	-0.01011469
-0.88	0.002953099	0.000931588	-0.004823181	-0.000265387	-0.013516257	-0.008630012	0.008137766	0.008197578	0.004593375	0.002079897	-0.005813846	-0.000847494	0.009270435	0.010767719	-0.005035727	-0.000541237	-0.01178239	-0.011789332
-0.878	0.003092655	-0.001182447	-0.003487188	0.000168442	-0.014188543	-0.008349693	0.008390507	0.008525134	0.004634931	0.001713067	-0.006802318	-0.001694398	0.009361914	0.010075163	-0.004800764	-0.000726334	-0.013495939	-0.013559623
-0.876	0.003364713	-0.003266834	-0.002069101	0.000183143	-0.01478511	-0.008325303	0.008588332	0.008595676	0.004874505	0.001833986	-0.007668504	-0.002411482	0.009201225	0.009320537	-0.00445523	-0.000566534	-0.014966182	-0.015022436
-0.874	0.003460243	-0.004986805	-0.000830898	-0.000173482	-0.015193467	-0.008583125	0.008629866	0.008198901	0.005187416	0.00243043	-0.008457516	-0.002796585	0.008837166	0.008561262	-0.004084817	-0.00020234	-0.016010046	-0.015854763
-0.872	0.003144898	-0.006121009	9.17E-05	-0.000727224	-0.015289105	-0.009010365	0.008443217	0.007349008	0.005444096	0.003372613	-0.009169166	-0.002752292	0.008343717	0.00792637	-0.003738534	0.0002136	-0.016500942	-0.015932607
-0.87	0.002421349	-0.006636202	0.000724827	-0.001245073	-0.01496937	-0.009410544	0.008003901	0.006269066	0.005564685	0.004456323	-0.009743208	-0.002329078	0.007763111	0.007584311	-0.003443686	0.000586055	-0.016407348	-0.015359457
-0.868	0.001559073	-0.006686276	0.001212884	-0.001519177	-0.014202662	-0.009594052	0.007354522	0.005276037	0.00554293	0.005457974	-0.0100856	-0.001695513	0.007093988	0.007665659	-0.003225338	0.000899745	-0.015808207	-0.014401714
-0.866	0.000967658	-0.006537475	0.001726199	-0.001434076	-0.013067178	-0.009460353	0.00661015	0.004638465	0.005429353	0.006186585	-0.010114856	-0.001048481	0.006332475	0.008188466	-0.003110774	0.001190467	-0.014869495	-0.013370674
-0.864	0.000978887	-0.006447998	0.002371534	-0.000995326	-0.011747229	-0.00903301	0.005936183	0.004480918	0.00528857	0.006524878	-0.00979756	-0.000510951	0.005534591	0.009037345	-0.003111063	0.001493145	-0.013783539	-0.012505887
-0.862	0.001656285	-0.00654888	0.003148076	-0.000313995	-0.010474164	-0.008433372	0.005500447	0.004768778	0.005159057	0.006454434	-0.0091528	-7.27E-05	0.004850027	0.010012965	-0.003191374	0.001806262	-0.01269519	-0.011901722
-0.86	0.002738075	-0.006778936	0.003962551	0.000443292	-0.009433891	-0.0078109	0.005416843	0.005356756	0.005037882	0.006058353	-0.008227769	0.00039448	0.004490646	0.010920461	-0.003255936	0.002095516	-0.011650762	-0.011493736
-0.858	0.003748328	-0.006910959	0.004687072	0.001119293	-0.00868992	-0.007269469	0.005703095	0.006057504	0.004893933	0.005495944	-0.007065153	0.001056002	0.004635628	0.011639185	-0.003170516	0.002329364	-0.01059604	-0.011099857
-0.856	0.004221005	-0.006667376	0.00522696	0.001623261	-0.008167799	-0.006827096	0.006268647	0.006694134	0.004694772	0.004952573	-0.005685624	0.002015099	0.005318942	0.012132944	-0.00282347	0.002517428	-0.009422784	-0.010498255
-0.854	0.003922106	-0.005876225	0.005566293	0.001960827	-0.007711841	-0.006424305	0.006936883	0.007127967	0.004426118	0.004580142	-0.004095784	0.003248783	0.006367374	0.012406929	-0.002197221	0.002722328	-0.008036361	-0.009516698
-0.852	0.002958466	-0.004587605	0.005772123	0.002226658	-0.007179663	-0.005968513	0.007495763	0.007274977	0.00409226	0.004450447	-0.002313502	0.00461344	0.007440065	0.01245734	-0.001405382	0.003034244	-0.006408226	-0.008105029
-0.85	0.001723232	-0.003080411	0.00595789	0.00256308	-0.006515974	-0.005385181	0.007764361	0.007125898	0.00370268	0.004539644	-0.000391823	0.005913689	0.008166312	0.01226147	-0.000661491	0.003522088	-0.004591001	-0.00636596
-0.848	0.000712103	-0.001741448	0.006225837	0.00310059	-0.005762144	-0.00464851	0.00765733	0.006769017	0.003262031	0.004749895	0.001574451	0.006994851	0.00831654	0.011819548	-0.00018269	0.004191359	-0.002698749	-0.004531796
-0.846	0.000305765	-0.00087017	0.006618638	0.003903009	-0.005002603	-0.00378101	0.007224698	0.006397444	0.002777477	0.004960177	0.003463212	0.007810621	0.007912309	0.011214824	-7.52E-05	0.004976932	-0.000871884	-0.002893258
-0.844	0.000623049	-0.000512954	0.00710536	0.004938203	-0.004291434	-0.002830332	0.006645615	0.006279204	0.00228068	0.005086675	0.005152662	0.008435503	0.007209122	0.010639662	-0.000268392	0.005778462	0.000755498	-0.00170424
-0.842	0.00150666	-0.000425491	0.007607406	0.006085358	-0.003612875	-0.00184187	0.006168396	0.006683043	0.001844493	0.005126637	0.006550551	0.00902248	0.006558246	0.010355198	-0.000543472	0.006517789	0.002081544	-0.001095281
-0.84	0.002634114	-0.000197641	0.008046953	0.007175685	-0.002901596	-0.00084314	0.006013816	0.007778102	0.001571985	0.005162498	0.007616522	0.009731507	0.006225414	0.010595292	-0.000647499	0.007180277	0.003060284	-0.00102602
-0.838	0.003687769	0.000516133	0.008387821	0.008050164	-0.002104191	0.0001545	0.006281845	0.009546987	0.001552899	0.005318999	0.008372999	0.010661949	0.006268494	0.011461488	-0.000429756	0.007809861	0.003722116	-0.001294477
-0.836	0.004497534	0.001783714	0.008644428	0.008610804	-0.001234757	0.001141562	0.006907814	0.01175557	0.00180925	0.005691388	0.008901471	0.01181326	0.006538466	0.012861835	8.09E-05	0.008458423	0.004177802	-0.00160259
-0.834	0.005092926	0.003321355	0.008854916	0.008844183	-0.000383818	0.002093658	0.00769446	0.014004278	0.002266974	0.00628323	0.009321766	0.013082757	0.006794259	0.014522874	0.000704867	0.009123137	0.004589288	-0.001658589
-0.832	0.005651032	0.00460942	0.009037052	0.008807846	0.000325976	0.002962708	0.008409149	0.015851408	0.002780112	0.006991906	0.009756103	0.014296775	0.006859035	0.016069255	0.001228009	0.009716672	0.005105781	-0.001282661
-0.83	0.006376681	0.005146167	0.009156115	0.008587218	0.000807796	0.003683438	0.008900351	0.016964776	0.003201675	0.007654423	0.010287651	0.015264626	0.006728667	0.017139911	0.001531695	0.010095483	0.005788667	-0.000477995
-0.828	0.007379318	0.004712753	0.009126683	0.008245436	0.001058756	0.004195802	0.009174526	0.017240208	0.003462101	0.008129925	0.010929776	0.015840576	0.006577208	0.017501307	0.001654872	0.010133958	0.006564834	0.000562467
-0.826	0.008607486	0.003515351	0.008849981	0.007793561	0.001159613	0.004474518	0.009392283	0.016833837	0.003606166	0.008371793	0.011620714	0.015975026	0.006663712	0.017122531	0.001750869	0.009801684	0.007239977	0.00152276
-0.824	0.009869697	0.002130486	0.008267853	0.00719944	0.001228606	0.004549087	0.009782303	0.016089122	0.003761695	0.008447476	0.012247417	0.015734689	0.007193664	0.016187165	0.001968364	0.009196579	0.007573981	0.002085415
-0.822	0.010925405	0.001274176	0.007404591	0.006432273	0.001358767	0.004498619	0.010513262	0.015385981	0.004055564	0.008494821	0.012688032	0.015278156	0.008203952	0.015031541	0.00233207	0.008510362	0.007386895	0.002063779
-0.82	0.011593451	0.001497067	0.006372986	0.005516913	0.001574975	0.00441832	0.011587038	0.014978298	0.004527037	0.008640611	0.012853757	0.014790512	0.009522846	0.014021923	0.002697368	0.007941037	0.006645914	0.001489388
-0.818	0.011818082	0.002941752	0.005338024	0.004561762	0.001832252	0.004372859	0.01280885	0.014896415	0.005092171	0.008927963	0.012712817	0.01440236	0.010821639	0.013412363	0.002808187	0.007598315	0.005491525	0.000609358
-0.816	0.011660405	0.005271981	0.004452459	0.003736364	0.002051448	0.004363643	0.013854055	0.014962878	0.005582485	0.00929278	0.012289874	0.014131914	0.011738301	0.013245391	0.002427864	0.007454056	0.004189871	-0.000216437
-0.814	0.011230255	0.007806908	0.00379351	0.003204688	0.00216844	0.004332143	0.014403535	0.014912562	0.00583531	0.009600512	0.011646341	0.013881996	0.012025274	0.01334892	0.001472527	0.007365545	0.003033329	-0.000680533
-0.812	0.010610264	0.009800271	0.003331313	0.003048933	0.002168605	0.004200418	0.014284147	0.01455168	0.005781878	0.0097205	0.010854681	0.013496977	0.011660224	0.013438334	7.53E-05	0.007157356	0.002234705	-0.000678767
-0.81	0.009824676	0.010737864	0.002945447	0.00322699	0.002089554	0.003925571	0.013546638	0.01386792	0.005482059	0.009595711	0.009980218	0.012852289	0.010867148	0.01327408	-0.001454721	0.006713317	0.001861566	-0.000366525
-0.808	0.008869394	0.010521549	0.002481973	0.003588414	0.001993644	0.00353371	0.012443976	0.013032414	0.005088633	0.009270744	0.009077589	0.011930663	0.010029223	0.012790408	-0.002760501	0.006026498	0.001836055	-8.18E-05
-0.806	0.007772474	0.009466624	0.001822255	0.003941083	0.001927701	0.003110128	0.011322589	0.012298556	0.004765554	0.00886601	0.008198917	0.010845619	0.00952538	0.012126416	-0.003592383	0.005184666	0.001992988	-0.000167374
-0.804	0.006630316	0.008128874	0.000929138	0.004133898	0.00189282	0.002749815	0.010481279	0.011863658	0.004607613	0.008514975	0.007401802	0.009799286	0.009565379	0.011547899	-0.003914611	0.004310314	0.002161739	-0.000786641
-0.802	0.005582492	0.007052116	-0.00014983	0.004114484	0.001839796	0.002498276	0.010065453	0.011777765	0.004602322	0.008298244	0.006743575	0.008992869	0.010105493	0.011309402	-0.003912146	0.003498986	0.002229786	-0.001836486
-0.8	0.004735247	0.006552579	-0.001316781	0.003935774	0.001690508	0.002319635	0.010041793	0.011948077	0.004647506	0.008206313	0.00625687	0.008529533	0.010887294	0.01153245	-0.003893899	0.002792228	0.002160875	-0.00301083
-0.798	0.004086868	0.006628345	-0.002469593	0.003711707	0.001371854	0.002112301	0.010254175	0.012222552	0.004608554	0.008146273	0.005917023	0.008353627	0.01157531	0.012157135	-0.004139168	0.002191591	0.001968777	-0.003978419
-0.796	0.003514973	0.007018783	-0.00353226	0.003546435	0.000844707	0.001763509	0.010520965	0.012487511	0.004382947	0.007986659	0.005623677	0.008256646	0.011916302	0.012979297	-0.004761593	0.001691771	0.001671517	-0.004570075
-0.794	0.002847505	0.007369746	-0.004459331	0.003472858	0.000116338	0.001211325	0.01071838	0.012713804	0.003941877	0.00761832	0.005216975	0.007953318	0.011836499	0.013744267	-0.005655141	0.001302843	0.001257905	-0.004865365
-0.792	0.001979474	0.007415345	-0.005225637	0.003430284	-0.000765499	0.00047974	0.010810928	0.01292995	0.003334538	0.007003478	0.004530826	0.007199656	0.0114359	0.014249046	-0.006544329	0.001045191	0.000686213	-0.005131857
-0.79	0.000958167	0.00708633	-0.005820769	0.003290777	-0.001731425	-0.000330831	0.01082584	0.013153665	0.00265964	0.006191722	0.003462262	0.005902197	0.010901096	0.014409921	-0.007109625	0.000922945	-8.71E-05	-0.005659689
-0.788	-2.74E-05	0.006499664	-0.006256971	0.002919521	-0.002714281	-0.001090575	0.010801519	0.013337625	0.002021054	0.005297676	0.002022267	0.004166891	0.010400529	0.014273453	-0.007126872	0.000897249	-0.001069404	-0.006592296
-0.786	-0.000755628	0.005850518	-0.006579985	0.002239378	-0.003669923	-0.001699179	0.01075063	0.0133687	0.001486495	0.004453192	0.000339971	0.002261233	0.010024611	0.013975266	-0.006561426	0.000880856	-0.002210577	-0.007847899
-0.784	-0.001115505	0.005279278	-0.006862759	0.001271438	-0.00458781	-0.002127432	0.010661623	0.013119865	0.001062979	0.003757969	-0.001384381	0.000504215	0.009793939	0.013673149	-0.005585761	0.000762111	-0.003413979	-0.009166426
-0.782	-0.00118876	0.004793948	-0.007172486	0.000138321	-0.005486821	-0.002423578	0.010531435	0.012520584	0.000695751	0.003250574	-0.002955369	-0.000865018	0.009711517	0.013488957	-0.004523137	0.000448249	-0.004575691	-0.010244874
-0.78	-0.001213082	0.004288685	-0.007525308	-0.000966339	-0.006397204	-0.0026854	0.010398538	0.011604284	0.000290734	0.002908712	-0.004250693	-0.001777408	0.009810199	0.013483636	-0.003742885	-9.44E-05	-0.005631559	-0.010882942
-0.778	-0.001441782	0.003638081	-0.007860835	-0.001830206	-0.007336609	-0.00301523	0.010345487	0.010508964	-0.000246419	0.002671863	-0.005251667	-0.002341702	0.010156618	0.013666131	-0.003542381	-0.000824747	-0.00658679	-0.011066964
-0.776	-0.001984421	0.002802028	-0.008063181	-0.002283587	-0.008292381	-0.003480623	0.010462573	0.009432821	-0.000968809	0.002470693	-0.006027605	-0.002771318	0.010807109	0.014015099	-0.004052092	-0.001645593	-0.007511903	-0.01096083
-0.774	-0.002727938	0.001873776	-0.008026167	-0.002256458	-0.009219874	-0.004096563	0.010792687	0.008565704	-0.001861785	0.002249903	-0.00668917	-0.003273374	0.011745411	0.014488353	-0.00519515	-0.002445214	-0.008505529	-0.010820001
-0.772	-0.003389494	0.00104275	-0.007726714	-0.001813114	-0.010057845	-0.004831788	0.011291798	0.008023797	-0.002844061	0.001980021	-0.007336989	-0.003959004	0.01284562	0.015012906	-0.006718205	-0.003140514	-0.009640169	-0.010875358
-0.77	-0.003671572	0.000496448	-0.007257784	-0.0011438	-0.010752352	-0.005630748	0.011830345	0.007811453	-0.003796556	0.001660968	-0.008027156	-0.004816652	0.013889995	0.015473273	-0.008284717	-0.003697955	-0.010914667	-0.01123898
-0.768	-0.00342882	0.000320091	-0.006793005	-0.000503379	-0.011276445	-0.006438751	0.012235822	0.007823885	-0.004605773	0.001320837	-0.008761454	-0.005751415	0.014639936	0.015724029	-0.009594645	-0.004124591	-0.012234884	-0.011868341
-0.766	-0.002752198	0.000450126	-0.006498088	-0.000113147	-0.011636601	-0.007219923	0.012353448	0.007890245	-0.005202726	0.00100932	-0.009498117	-0.006657677	0.014927955	0.01563549	-0.010481447	-0.004440893	-0.013433925	-0.012599182
-0.764	-0.001927241	0.000703963	-0.006440438	-6.88E-05	-0.011865406	-0.007962091	0.01209448	0.007842225	-0.005582616	0.00078306	-0.010174799	-0.007479315	0.01472496	0.015153459	-0.010948291	-0.00465775	-0.014328775	-0.013230552
-0.762	-0.001294034	0.00086578	-0.00655215	-0.000303393	-0.012007503	-0.008667931	0.01145295	0.007583027	-0.005800368	0.000683671	-0.010736855	-0.008226211	0.014147812	0.01433883	-0.01113544	-0.004773921	-0.014794744	-0.013625806
-0.76	-0.00108479	0.000780342	-0.006669303	-0.000628929	-0.012108084	-0.009337583	0.010492259	0.00712937	-0.005946174	0.00071556	-0.011164483	-0.008945942	0.013402662	0.013361879	-0.011241799	-0.004792752	-0.014827673	-0.013785817
-0.758	-0.001318282	0.000407007	-0.006623745	-0.000836486	-0.01220986	-0.009952845	0.009319548	0.006607211	-0.006110078	0.00083378	-0.011489229	-0.00967598	0.012694857	0.012450741	-0.011438761	-0.004741952	-0.014563118	-0.013859105
-0.756	-0.001795087	-0.000188339	-0.006333212	-0.000801193	-0.012357854	-0.010473234	0.008067716	0.006199953	-0.006346585	0.000948641	-0.011788533	-0.010409508	0.012154897	0.011817454	-0.01180856	-0.004678656	-0.014236766	-0.014078551
-0.754	-0.002187504	-0.000889314	-0.005839973	-0.000536935	-0.012605237	-0.010847769	0.006891261	0.006070246	-0.006651076	0.000946466	-0.012153706	-0.011094717	0.01181776	0.011594672	-0.012321686	-0.00467386	-0.014097431	-0.01464889
-0.752	-0.002178689	-0.001592671	-0.005281515	-0.000176372	-0.013010768	-0.011036417	0.005963074	0.0062909	-0.006958577	0.000719922	-0.012642751	-0.011664277	0.011656432	0.011807939	-0.012851649	-0.004785758	-0.014309523	-0.015637088
-0.75	-0.001591392	-0.00223991	-0.004815585	0.000107102	-0.013621255	-0.011028995	0.005450673	0.006816334	-0.007169376	0.000199356	-0.013244441	-0.01207407	0.011635607	0.012387189	-0.013217556	-0.005038967	-0.014889984	-0.016921319
-0.748	-0.000457514	-0.002805122	-0.004542755	0.00019234	-0.014441145	-0.010851431	0.005462861	0.00750358	-0.007194647	-0.000623217	-0.013880006	-0.012327982	0.011744049	0.013199719	-0.013243011	-0.005421573	-0.01570889	-0.018227432
-0.746	0.000993988	-0.003262295	-0.004464425	7.40E-05	-0.015402615	-0.010557822	0.005985436	0.008165932	-0.007003806	-0.001685476	-0.014448667	-0.012476862	0.011986703	0.014079434	-0.012818234	-0.005899553	-0.016551811	-0.019237559
-0.744	0.002423222	-0.003569137	-0.004491577	-0.000129987	-0.01635699	-0.010214524	0.006846748	0.008630434	-0.006651111	-0.002868055	-0.014893885	-0.012595491	0.012349983	0.014839918	-0.011948965	-0.006437934	-0.017212949	-0.019719311
-0.742	0.003506295	-0.003686439	-0.004494951	-0.000229755	-0.017104452	-0.009883965	0.007749746	0.008778759	-0.006266415	-0.004030747	-0.015249007	-0.012751886	0.012771011	0.015282577	-0.010774317	-0.007015963	-0.017576053	-0.019616299
-0.74	0.004054507	-0.003617762	-0.004371587	-5.38E-05	-0.017461762	-0.00961185	0.008373441	0.008568656	-0.006010999	-0.005062159	-0.015628875	-0.01298362	0.013135627	0.015225532	-0.009541119	-0.007628645	-0.017649499	-0.019063124
-0.738	0.00407802	-0.003432023	-0.004098344	0.000457844	-0.01734409	-0.009417735	0.008502985	0.008042659	-0.006016154	-0.005922369	-0.016165448	-0.01328826	0.013310383	0.014567338	-0.008536472	-0.008274094	-0.017545873	-0.018324298
-0.736	0.003766605	-0.00323963	-0.003748739	0.001200158	-0.016820526	-0.009289994	0.008122938	0.007325625	-0.006331474	-0.006654892	-0.016921726	-0.013626079	0.013194798	0.01336572	-0.007998983	-0.00893244	-0.017421814	-0.017687323
-0.734	0.003395554	-0.003125081	-0.003463447	0.001920896	-0.016106751	-0.009189822	0.007421498	0.006602433	-0.006906736	-0.007355608	-0.017835557	-0.013929514	0.012770337	0.011880109	-0.008042616	-0.009547367	-0.017408546	-0.017353881
-0.732	0.003199789	-0.003073216	-0.00338499	0.00231132	-0.015485963	-0.009068906	0.006699282	0.006067538	-0.007616239	-0.008110118	-0.018730906	-0.014116754	0.01212254	0.010527138	-0.008625017	-0.010024952	-0.017562448	-0.017369462
-0.73	0.003274071	-0.002938522	-0.00358686	0.002134586	-0.015188775	-0.00889822	0.006228133	0.0058547	-0.008313936	-0.008934007	-0.019395832	-0.014111529	0.01142122	0.009740053	-0.009572394	-0.010261234	-0.017851815	-0.01761566
-0.728	0.003543005	-0.002486964	-0.004035545	0.00133296	-0.01529096	-0.008694879	0.00613214	0.005976839	-0.008892156	-0.009755	-0.019686573	-0.013870541	0.01085937	0.009784769	-0.010645948	-0.010195397	-0.018178999	-0.017866882
-0.726	0.003809385	-0.001498809	-0.004611268	6.16E-05	-0.01568367	-0.008528818	0.006348964	0.006313187	-0.009315714	-0.010454148	-0.019600525	-0.013412222	0.010570816	0.010625681	-0.011617717	-0.00986436	-0.018424617	-0.017890407
-0.724	0.003853271	0.000116943	-0.005181662	-0.001368154	-0.016132362	-0.008497839	0.00668411	0.006661549	-0.009618199	-0.010945923	-0.019277889	-0.012831362	0.010561846	0.01192037	-0.012326652	-0.00942197	-0.018495668	-0.017551421
-0.722	0.003534625	0.002255776	-0.0056884	-0.002609723	-0.016390822	-0.008677014	0.006921885	0.006835802	-0.009869584	-0.011248881	-0.018932092	-0.012283127	0.010693285	0.01315658	-0.012703569	-0.009097273	-0.018361366	-0.016879317
-0.72	0.002855918	0.004632969	-0.006192887	-0.003412072	-0.01630762	-0.009066683	0.006931829	0.006757987	-0.010139251	-0.011499553	-0.018747727	-0.011932051	0.01073174	0.013867511	-0.012770666	-0.009100383	-0.018065355	-0.016063148
-0.718	0.001962332	0.006871788	-0.006846734	-0.003707059	-0.015872235	-0.009569657	0.006719127	0.006493837	-0.010475988	-0.011893838	-0.018799131	-0.011882161	0.010456781	0.013821237	-0.012625754	-0.009520937	-0.017708875	-0.015372602
-0.716	0.001083503	0.008619481	-0.007797458	-0.003623358	-0.015187887	-0.010016249	0.006402093	0.006213155	-0.010909241	-0.012583389	-0.019026993	-0.012120764	0.00977875	0.013099512	-0.01241468	-0.010276513	-0.017407714	-0.015036868
-0.714	0.000442041	0.00964015	-0.009082424	-0.003428217	-0.014399949	-0.010230088	0.006138132	0.006099872	-0.011458281	-0.013583397	-0.019277158	-0.01250845	0.008808548	0.012041562	-0.012289864	-0.011144572	-0.017237453	-0.015138324
-0.712	0.000165802	0.009856788	-0.010576044	-0.003423248	-0.013627271	-0.010103145	0.006042055	0.006261862	-0.012132566	-0.014745134	-0.019375636	-0.012828199	0.007837316	0.011089864	-0.012358623	-0.011865113	-0.017192466	-0.015574206
-0.71	0.000241281	0.0093463	-0.012026874	-0.003833474	-0.012931291	-0.009640938	0.006137906	0.006683556	-0.012919382	-0.015813203	-0.019201285	-0.012876178	0.007225627	0.010607093	-0.012639328	-0.012261291	-0.017183597	-0.016105421
-0.708	0.000531778	0.008307383	-0.013168898	-0.004729811	-0.01232725	-0.008954836	0.006361458	0.007235394	-0.013771481	-0.016542133	-0.0187251	-0.012552484	0.007247561	0.010732976	-0.013051964	-0.012316298	-0.017080608	-0.016466044
-0.706	0.000855139	0.007015035	-0.013847314	-0.006013839	-0.011814988	-0.008208568	0.006600749	0.007726088	-0.014612386	-0.016814815	-0.018004948	-0.011906485	0.007960068	0.011330947	-0.013458735	-0.012170147	-0.016776577	-0.01647728
-0.704	0.001082876	0.005763255	-0.014090451	-0.007470596	-0.011400505	-0.007551063	0.00674537	0.007971686	-0.015364979	-0.016703347	-0.017145986	-0.01111221	0.00915996	0.012047787	-0.013741351	-0.012042362	-0.016234613	-0.016111927
-0.702	0.00120509	0.004796487	-0.014090623	-0.008865682	-0.011094468	-0.007071464	0.006720872	0.007858899	-0.015989708	-0.016441229	-0.016251128	-0.010384619	0.010453475	0.012473915	-0.013872474	-0.01212223	-0.015490138	-0.015485622
-0.7	0.001321118	0.004244087	-0.014107796	-0.010040508	-0.010895845	-0.006793331	0.00650394	0.007387812	-0.01650759	-0.016319369	-0.015387244	-0.009878568	0.011413477	0.012347343	-0.013933476	-0.012480589	-0.014616905	-0.014789109
-0.698	0.001559632	0.004085756	-0.014350147	-0.010959251	-0.010780266	-0.006698123	0.006127561	0.006683271	-0.016989873	-0.016554913	-0.014581374	-0.009622056	0.011757374	0.011707631	-0.014059683	-0.013042822	-0.013691834	-0.014200478
-0.696	0.001976443	0.004171468	-0.01489289	-0.011687158	-0.010706185	-0.006752143	0.005681132	0.005967065	-0.017517037	-0.017193807	-0.013842763	-0.009517471	0.011463468	0.010909652	-0.014343074	-0.013630576	-0.012787941	-0.013818506
-0.694	0.002493432	0.004295834	-0.015670043	-0.012319235	-0.010635226	-0.006915952	0.005296891	0.005490987	-0.018130697	-0.018090531	-0.013190962	-0.009407941	0.010767037	0.010467339	-0.014757424	-0.014045745	-0.011991366	-0.01364061
-0.692	0.002917326	0.004297459	-0.016532367	-0.012906687	-0.010551056	-0.007135112	0.005110522	0.005446401	-0.018807971	-0.018971579	-0.012667606	-0.009170416	0.010034728	0.01079172	-0.015162582	-0.014152223	-0.011410035	-0.013584347
-0.69	0.003029589	0.004137761	-0.01733327	-0.013427021	-0.010462961	-0.007329492	0.005199956	0.005882063	-0.019473991	-0.019552248	-0.012321839	-0.008783301	0.009580269	0.011958094	-0.015393124	-0.013918517	-0.011145446	-0.013533041
-0.688	0.002698079	0.00392062	-0.017997851	-0.01381339	-0.010392458	-0.007401422	0.005530721	0.006667114	-0.020043759	-0.019656026	-0.01217889	-0.008333074	0.009518585	0.01363356	-0.015375912	-0.013411737	-0.011233162	-0.013382137
-0.686	0.00194935	0.003840098	-0.018546212	-0.014019458	-0.010353025	-0.007268522	0.005946014	0.007523269	-0.02046658	-0.019288686	-0.0122144	-0.007961187	0.009735621	0.01521371	-0.015195619	-0.012761459	-0.011592184	-0.013071475
-0.684	0.000962213	0.004077534	-0.019067292	-0.014073341	-0.010335699	-0.006905894	0.006221876	0.008121921	-0.020746776	-0.018639992	-0.012354267	-0.007786769	0.009986191	0.016102332	-0.015058168	-0.012121271	-0.012027903	-0.012600452
-0.682	-1.53E-05	0.004695051	-0.019660958	-0.014082104	-0.010307621	-0.006370467	0.006169282	0.008210877	-0.020931529	-0.018014199	-0.012503192	-0.007851114	0.010057614	0.015988515	-0.015169165	-0.011643433	-0.012301808	-0.01202943
-0.68	-0.000783391	0.005579	-0.020377311	-0.014180968	-0.010222526	-0.005787056	0.005730391	0.007717253	-0.021077439	-0.017716416	-0.012586183	-0.008111822	0.009897565	0.014977544	-0.015602198	-0.011461708	-0.012235268	-0.011469086
-0.678	-0.001282259	0.006468472	-0.021182185	-0.014458132	-0.010037364	-0.005297792	0.00501147	0.006778975	-0.021218076	-0.017938072	-0.01257874	-0.008481437	0.009626762	0.01351343	-0.016241008	-0.011668089	-0.011787883	-0.011055092
-0.676	-0.001610899	0.007063422	-0.021966438	-0.014903509	-0.0097287	-0.005000044	0.004228472	0.005688319	-0.02135071	-0.018686058	-0.012508486	-0.008879538	0.009430497	0.01214501	-0.016833913	-0.012278968	-0.011063969	-0.010907346
-0.674	-0.001963921	0.00716287	-0.022596395	-0.015416641	-0.009304068	-0.004906632	0.003594843	0.004772759	-0.021446462	-0.019784299	-0.01242857	-0.009263978	0.009403621	0.011267845	-0.017128928	-0.013206186	-0.01024578	-0.011082783
-0.672	-0.002518808	0.006760873	-0.022981285	-0.015872876	-0.008805394	-0.004949882	0.003219485	0.004268853	-0.021474607	-0.020947292	-0.012379954	-0.009625899	0.009458401	0.010976059	-0.017008855	-0.014259766	-0.009498608	-0.011542097
-0.67	-0.00333087	0.006045878	-0.023122804	-0.016209107	-0.008303305	-0.005025291	0.003077702	0.004246177	-0.021426095	-0.021893547	-0.012365387	-0.009959761	0.009367551	0.011085226	-0.016548067	-0.015198147	-0.008907892	-0.012151956
-0.668	-0.004288646	0.00530182	-0.023120151	-0.016474707	-0.007883235	-0.005048081	0.003069771	0.004610127	-0.02132465	-0.022448163	-0.012349629	-0.010235677	0.008925461	0.011287968	-0.015962907	-0.015812458	-0.008481806	-0.012730169
-0.666	-0.005152694	0.004765426	-0.02312756	-0.016810814	-0.00762657	-0.004990369	0.00312199	0.005172191	-0.021221633	-0.022589317	-0.012284186	-0.010397106	0.008125068	0.011338526	-0.015491717	-0.016004232	-0.008204204	-0.013117888
-0.664	-0.005659582	0.004519618	-0.023286673	-0.017363527	-0.007591539	-0.004880316	0.003255546	0.005746203	-0.021177672	-0.022422112	-0.01214023	-0.010386854	0.007224973	0.011163503	-0.015278087	-0.01581273	-0.008087521	-0.013244394
-0.662	-0.005641287	0.004478861	-0.023668037	-0.018179038	-0.007798269	-0.004767997	0.003570897	0.006223646	-0.021238163	-0.022100313	-0.011929031	-0.01018298	0.006642531	0.010854618	-0.015320581	-0.015374777	-0.008178922	-0.013150786
-0.66	-0.005103156	0.004465782	-0.024248798	-0.01914449	-0.008220622	-0.004681312	0.004155951	0.00659911	-0.021411597	-0.021741407	-0.01169675	-0.009818511	0.006720871	0.010573865	-0.015505512	-0.014840335	-0.008511605	-0.012960357
-0.658	-0.004225317	0.004326005	-0.024932906	-0.020015766	-0.008786005	-0.004599037	0.004983681	0.006944651	-0.021659809	-0.021379646	-0.011495181	-0.009369794	0.007509289	0.010445617	-0.015689575	-0.014294508	-0.00903809	-0.012812455
-0.656	-0.003292417	0.004010684	-0.025598246	-0.020524096	-0.009383732	-0.004456459	0.005877693	0.007353676	-0.021906404	-0.020976792	-0.011344357	-0.008919782	0.008701777	0.010501479	-0.015777128	-0.01373329	-0.009600537	-0.012795142
-0.654	-0.002591228	0.003583476	-0.026143601	-0.020506956	-0.009881903	-0.004179785	0.006581361	0.00788192	-0.022062614	-0.020476464	-0.011209177	-0.008519484	0.009786801	0.010694548	-0.015751869	-0.01310645	-0.009970852	-0.012908537
-0.652	-0.002324756	0.003158869	-0.026512668	-0.019993821	-0.010150614	-0.003729911	0.006895103	0.008507352	-0.022061001	-0.019864656	-0.011006992	-0.008171565	0.01032784	0.010949893	-0.015658088	-0.01239678	-0.009946593	-0.013070165
-0.65	-0.002571121	0.002819058	-0.026688991	-0.019202491	-0.010086426	-0.003131789	0.006796253	0.009120075	-0.021881962	-0.019198328	-0.010647306	-0.007844708	0.010206908	0.011202416	-0.015556539	-0.011678497	-0.00944973	-0.01315027
-0.648	-0.003283808	0.002562433	-0.026673925	-0.018449911	-0.00963195	-0.002473673	0.006462361	0.009544287	-0.021560333	-0.018585274	-0.010085717	-0.007506983	0.009682275	0.011398571	-0.015486835	-0.011108558	-0.00857056	-0.013014262
-0.646	-0.004311974	0.002308472	-0.026468391	-0.018023067	-0.008787129	-0.001875897	0.006178104	0.009588634	-0.021168815	-0.018128491	-0.009362277	-0.007154946	0.009225875	0.011479332	-0.015453943	-0.010848651	-0.007530442	-0.01255607
-0.644	-0.005425128	0.001947132	-0.026073061	-0.01806927	-0.007613105	-0.001444055	0.006178857	0.009115086	-0.020786054	-0.017869493	-0.008598073	-0.00681953	0.009241671	0.01138203	-0.015436892	-0.010963788	-0.00658262	-0.011720759
-0.642	-0.006345808	0.001398146	-0.025505771	-0.018549219	-0.006230806	-0.00122974	0.00652197	0.008107709	-0.020464199	-0.017765044	-0.007944414	-0.006545715	0.009835224	0.011081316	-0.015406929	-0.011362926	-0.005902579	-0.010523692
-0.64	-0.006804058	0.000648618	-0.024820211	-0.019264776	-0.004812785	-0.001218531	0.007057727	0.006714519	-0.020210534	-0.01771112	-0.007506703	-0.006359742	0.010766545	0.010648084	-0.015343872	-0.01182312	-0.005521255	-0.009068368
-0.638	-0.006615593	-0.000242601	-0.024106738	-0.019943835	-0.003562482	-0.001350298	0.007512046	0.005235808	-0.019991293	-0.017599373	-0.007283975	-0.006245239	0.01160332	0.010274307	-0.015246143	-0.012087498	-0.005329468	-0.00755138
-0.636	-0.005759754	-0.001166687	-0.023466971	-0.020347223	-0.002676575	-0.001558729	0.007631681	0.004047893	-0.019755982	-0.017372506	-0.007161629	-0.006144405	0.011975025	0.010220953	-0.015133796	-0.011983512	-0.005146598	-0.006236166
-0.634	-0.00441412	-0.001996476	-0.022972156	-0.020359146	-0.002295447	-0.001805996	0.007314868	0.003478806	-0.019470833	-0.017047708	-0.00696756	-0.00598585	0.011779526	0.010694007	-0.015044094	-0.011499056	-0.004817956	-0.005386544
-0.632	-0.002910236	-0.002614163	-0.022629415	-0.020030269	-0.002458392	-0.002092398	0.006664815	0.003680383	-0.019144612	-0.016698979	-0.006565233	-0.005724771	0.011231756	0.011709842	-0.015019298	-0.010782785	-0.004294684	-0.005174744
-0.63	-0.001611488	-0.002928454	-0.022379242	-0.019557557	-0.00308415	-0.002436971	0.005945673	0.004553197	-0.018832321	-0.016414869	-0.005933432	-0.005372619	0.010737815	0.013034728	-0.015089553	-0.010078247	-0.003659745	-0.005601472
-0.628	-0.00076202	-0.002882418	-0.022130323	-0.019205075	-0.003988682	-0.002842955	0.005466221	0.00576657	-0.018613084	-0.016260235	-0.005187564	-0.004997627	0.01067105	0.014252466	-0.015258095	-0.00963094	-0.003089387	-0.006471244
-0.626	-0.000384162	-0.00245875	-0.02181351	-0.01919158	-0.004935241	-0.003270489	0.005446137	0.00687741	-0.018552886	-0.016261987	-0.004529117	-0.004692923	0.011172226	0.014942876	-0.01549712	-0.009609005	-0.002770396	-0.00744689
-0.624	-0.000285604	-0.001686886	-0.021422375	-0.019587913	-0.005697663	-0.003633906	0.005924287	0.00750456	-0.018671686	-0.016417629	-0.004149088	-0.004527102	0.012076704	0.014883932	-0.015758677	-0.010058885	-0.002814342	-0.008168976
-0.622	-0.000179471	-0.000650507	-0.021014732	-0.020270066	-0.006115043	-0.003827444	0.006747519	0.007484114	-0.018931467	-0.016708634	-0.004135133	-0.004502423	0.013001029	0.014168442	-0.015996221	-0.010897014	-0.003209699	-0.008390426
-0.62	0.000148587	0.000512928	-0.02067459	-0.020955193	-0.006123946	-0.003768695	0.007641723	0.006934006	-0.01924847	-0.017101587	-0.00442846	-0.004542882	0.013538023	0.013169027	-0.016184398	-0.011930624	-0.00383091	-0.008064719
-0.618	0.000726564	0.001631077	-0.020459867	-0.021311382	-0.005765245	-0.003440202	0.008330849	0.006194842	-0.019519131	-0.017536637	-0.004849471	-0.004520355	0.013456623	0.012367705	-0.016323173	-0.012903723	-0.004493759	-0.007346568
-0.616	0.001405838	0.002535897	-0.020368937	-0.021094755	-0.005168866	-0.002909595	0.008649771	0.005672001	-0.019645293	-0.017920001	-0.005177325	-0.004309203	0.012805332	0.012139136	-0.016420697	-0.013565746	-0.005026643	-0.006508039
-0.614	0.001985378	0.003111923	-0.020343468	-0.020251389	-0.004520054	-0.002316983	0.008601935	0.005652598	-0.019551332	-0.018139016	-0.005245037	-0.003846022	0.011873143	0.01259655	-0.016465223	-0.013750906	-0.005325981	-0.005815469
-0.612	0.002363473	0.003331841	-0.020299122	-0.018937897	-0.00401062	-0.001832062	0.00833906	0.006184781	-0.019195852	-0.018101587	-0.00500804	-0.003167226	0.011036722	0.013569995	-0.016408824	-0.013440999	-0.005377472	-0.005429677
-0.61	0.002610208	0.003260537	-0.020159661	-0.017454524	-0.003783031	-0.001596469	0.0080758	0.007076299	-0.018583071	-0.017780149	-0.004558717	-0.002405185	0.010577736	0.0147151	-0.016182548	-0.012778746	-0.00524179	-0.005373941
-0.608	0.002908297	0.003024525	-0.019874549	-0.0161256	-0.003883351	-0.001673734	0.007981658	0.008008617	-0.017771819	-0.0172316	-0.004083816	-0.001741794	0.010562234	0.015688006	-0.015741014	-0.012014782	-0.005016124	-0.005573152
-0.606	0.00340171	0.002761512	-0.01941833	-0.015182305	-0.004243846	-0.002026927	0.008103043	0.008703724	-0.016871827	-0.016577006	-0.003785127	-0.001338795	0.010835587	0.016297999	-0.015108048	-0.011404589	-0.004790208	-0.005929088
-0.604	0.004057775	0.002575501	-0.018785519	-0.014694858	-0.004709535	-0.002533847	0.008354988	0.009054984	-0.016018321	-0.015949751	-0.003797064	-0.001276479	0.011126985	0.016568405	-0.014386965	-0.011101159	-0.004616905	-0.006381874
-0.602	0.004641836	0.002516404	-0.017995186	-0.014573558	-0.005104105	-0.003035678	0.008587205	0.009156393	-0.015329795	-0.015440236	-0.004133954	-0.001528356	0.01120581	0.016686367	-0.013720105	-0.011095143	-0.00451111	-0.006924398
-0.6	0.004830673	0.002587334	-0.017105927	-0.014626974	-0.005308279	-0.003401197	0.008687935	0.009223249	-0.01486922	-0.01506623	-0.004685819	-0.001980472	0.0110108	0.016877105	-0.013220053	-0.011230968	-0.004474904	-0.007570902
-0.598	0.004401777	0.002768337	-0.016226954	-0.014645193	-0.005312335	-0.00357961	0.008664918	0.009456468	-0.014631146	-0.01478094	-0.005261281	-0.00248088	0.010688518	0.017271775	-0.012919505	-0.011288729	-0.004528981	-0.008309291
-0.596	0.003386286	0.003038088	-0.015507248	-0.014472808	-0.005213591	-0.003616557	0.008653203	0.009928719	-0.014561667	-0.014508045	-0.005658899	-0.002891128	0.01052156	0.017835539	-0.012775184	-0.0110899	-0.004724179	-0.009071924
-0.594	0.002092934	0.003380124	-0.015096374	-0.014048272	-0.005157083	-0.00362284	0.008842431	0.010550243	-0.014595717	-0.014179472	-0.005739783	-0.003115833	0.010780563	0.018386847	-0.012720909	-0.010575646	-0.005119444	-0.009740883
-0.592	0.000982125	0.003771553	-0.015089866	-0.013405238	-0.00524951	-0.003710136	0.00936542	0.01112307	-0.014685261	-0.013754844	-0.005476016	-0.003104719	0.011572453	0.018692065	-0.012727213	-0.009822533	-0.005737177	-0.010179285
-0.59	0.000451578	0.0041653	-0.015485462	-0.012647426	-0.005494199	-0.003928458	0.010213994	0.011445656	-0.014801625	-0.013217601	-0.004958479	-0.002840615	0.012762375	0.018584946	-0.012820945	-0.008992264	-0.006525527	-0.010268135
-0.588	0.000643399	0.00448269	-0.016174161	-0.011913955	-0.005785756	-0.00424168	0.011231586	0.01141039	-0.014917812	-0.012560141	-0.004361313	-0.00233312	0.014013544	0.018052243	-0.013051314	-0.008244916	-0.007356315	-0.009934593
-0.586	0.001373279	0.004626326	-0.016973511	-0.011346526	-0.005969601	-0.004555899	0.01218657	0.011048876	-0.014993309	-0.011777405	-0.003875469	-0.001627061	0.014931501	0.017245019	-0.013431662	-0.007663608	-0.008066846	-0.009171928
-0.584	0.002221325	0.004511073	-0.017689961	-0.01106027	-0.005932264	-0.00478241	0.012885365	0.010510767	-0.014980458	-0.010880529	-0.003636167	-0.000816847	0.015245863	0.01640905	-0.013904962	-0.007231371	-0.008526937	-0.008056629
-0.582	0.00273823	0.004098516	-0.01818378	-0.011115639	-0.005668021	-0.004894454	0.01326461	0.009994108	-0.014850965	-0.009924097	-0.003673376	-4.69E-05	0.014939934	0.015766112	-0.014360342	-0.00687083	-0.008696376	-0.006760134
-0.58	0.002656766	0.003418846	-0.01840975	-0.011493418	-0.005281011	-0.004939672	0.013415585	0.009664202	-0.014620926	-0.009024637	-0.003906488	0.000516689	0.014260916	0.015404807	-0.01468737	-0.006519424	-0.008641503	-0.005539499
-0.578	0.001995637	0.002573068	-0.018418738	-0.012083918	-0.004922295	-0.00499804	0.013531098	0.00959786	-0.014350564	-0.008346865	-0.004185679	0.00073866	0.013601834	0.015239646	-0.014828024	-0.006190515	-0.00850104	-0.00468908
-0.576	0.001005352	0.001715793	-0.018323143	-0.012704256	-0.004702652	-0.005111331	0.013804353	0.00977364	-0.014113534	-0.008051799	-0.004361063	0.000570532	0.013311918	0.015065694	-0.014792416	-0.005979664	-0.008418662	-0.004453305
-0.574	-1.08E-06	0.001022093	-0.018244186	-0.013147919	-0.004636375	-0.005231691	0.014332279	0.010104356	-0.013954774	-0.008227593	-0.004346823	8.05E-05	0.013532248	0.014684217	-0.014634955	-0.00601072	-0.008476759	-0.004928662
-0.572	-0.00082528	0.000641882	-0.018263972	-0.013253131	-0.004649199	-0.005228617	0.015071008	0.010488117	-0.013866148	-0.008840729	-0.00414994	-0.000559884	0.014142657	0.014031238	-0.014415415	-0.006356264	-0.008663081	-0.006001421
-0.57	-0.001464035	0.00065226	-0.018399245	-0.012963056	-0.00464001	-0.004957977	0.015861818	0.010848074	-0.013797266	-0.009737895	-0.00385175	-0.001129771	0.014845926	0.013232218	-0.014174825	-0.006983953	-0.008881786	-0.00735934
-0.568	-0.00205513	0.001028577	-0.018602087	-0.012351321	-0.004551465	-0.004355089	0.016507971	0.01114228	-0.013694441	-0.010700095	-0.003555882	-0.001434543	0.015337116	0.012542416	-0.013939099	-0.007762526	-0.008997264	-0.008583375
-0.566	-0.002736112	0.001654401	-0.018782861	-0.011600417	-0.004402275	-0.003494186	0.016858513	0.011347403	-0.013541818	-0.011519628	-0.003333081	-0.001372137	0.015457921	0.012198013	-0.013739839	-0.008520932	-0.008887067	-0.009288039
-0.564	-0.003512582	0.002373917	-0.018845388	-0.010940198	-0.004263366	-0.002573549	0.016859009	0.011438325	-0.013377556	-0.012059508	-0.003191527	-0.000964975	0.015251608	0.012260306	-0.013629586	-0.009119553	-0.008483358	-0.009255708
-0.562	-0.004220182	0.003060445	-0.018722511	-0.010569158	-0.004199087	-0.001830335	0.016554326	0.011387666	-0.013274294	-0.012270716	-0.003084078	-0.000345158	0.014900329	0.012549467	-0.01367379	-0.009489548	-0.007794066	-0.008512985
-0.56	-0.004601403	0.003658568	-0.018400192	-0.010586312	-0.004216383	-0.00143165	0.016055624	0.011192042	-0.01329517	-0.012172584	-0.002943176	0.000299927	0.014596893	0.012720401	-0.013919644	-0.009624861	-0.00690377	-0.007320867
-0.558	-0.004447147	0.004172442	-0.01792136	-0.01095632	-0.004256503	-0.00140066	0.015495715	0.010906423	-0.013451079	-0.011822769	-0.002722096	0.000797952	0.014431998	0.012450981	-0.014360311	-0.00954763	-0.005956601	-0.006082347
-0.556	-0.003717836	0.004609678	-0.017368243	-0.011518315	-0.004233589	-0.001612663	0.014991371	0.010654559	-0.013684432	-0.011300941	-0.002421786	0.001048489	0.014353796	0.011641223	-0.014919024	-0.009283286	-0.005123137	-0.005200524
-0.554	-0.00257599	0.004924858	-0.016831152	-0.012034665	-0.004093437	-0.001854842	0.01461922	0.010594346	-0.013890175	-0.01070907	-0.002091817	0.001044853	0.014206265	0.010506104	-0.015467654	-0.00886551	-0.004555775	-0.004938174
-0.552	-0.001317986	0.00500863	-0.016377208	-0.012263686	-0.003854102	-0.001913388	0.014404186	0.010848322	-0.013964818	-0.01017038	-0.001806257	0.000857198	0.013811679	0.009500184	-0.015874109	-0.008359934	-0.004343423	-0.005331713
-0.55	-0.000250165	0.004736434	-0.016030769	-0.012033001	-0.00360327	-0.001647745	0.014318998	0.011438498	-0.013858852	-0.009807172	-0.001625873	0.000590689	0.013051776	0.00910678	-0.016056128	-0.007876	-0.004480792	-0.00619416
-0.548	0.000419747	0.004047064	-0.015770689	-0.01129028	-0.003454775	-0.001028277	0.014295203	0.012268026	-0.01360548	-0.009697224	-0.001564185	0.000341094	0.011917172	0.009601124	-0.016015451	-0.007545081	-0.004865175	-0.007205904
-0.546	0.00062388	0.002997998	-0.015542814	-0.010115726	-0.003489474	-0.000134118	0.014244744	0.013165075	-0.013310474	-0.009833214	-0.001574358	0.000166787	0.0105165	0.010910782	-0.015836615	-0.00747126	-0.005324004	-0.008052622
-0.544	0.00040586	0.00176245	-0.015282343	-0.00869391	-0.003710955	0.000880157	0.014086999	0.013964039	-0.013107647	-0.010117817	-0.001565249	8.47E-05	0.009051787	0.012641353	-0.015652492	-0.007684219	-0.005664557	-0.008545797
-0.542	-0.000136932	0.000571495	-0.01493893	-0.007256067	-0.004034985	0.001836135	0.013771563	0.014575524	-0.013101768	-0.010408919	-0.001441314	8.60E-05	0.00776891	0.014248773	-0.015592903	-0.008124787	-0.005729357	-0.00867108
-0.54	-0.000892241	-0.000363472	-0.014496245	-0.006012936	-0.004313515	0.002587031	0.013287028	0.015004629	-0.01332618	-0.010596441	-0.001148257	0.000157901	0.006890395	0.015268773	-0.015738564	-0.008674202	-0.005438985	-0.008548957
-0.538	-0.001732911	-0.000907812	-0.013978151	-0.005100524	-0.00438058	0.003061221	0.012652896	0.015309849	-0.013733615	-0.010667897	-0.000701533	0.000300237	0.006542238	0.015492023	-0.016098578	-0.009214004	-0.004809093	-0.008338034
-0.536	-0.002498122	-0.001021733	-0.013437842	-0.004556327	-0.004103133	0.003279358	0.011901758	0.015531167	-0.014221926	-0.010721728	-0.000182	0.000525112	0.006697319	0.015006906	-0.01661752	-0.009688362	-0.003938814	-0.008137961
-0.534	-0.00299496	-0.000745702	-0.012934028	-0.004332363	-0.003422488	0.003338314	0.011065831	0.015633642	-0.014680608	-0.010915835	0.000301047	0.00084268	0.007166186	0.014100739	-0.017204759	-0.010137493	-0.002978562	-0.007942122
-0.532	-0.003045132	-0.000173947	-0.012505707	-0.004336358	-0.002376864	0.003367413	0.010178717	0.015503921	-0.015036636	-0.01137666	0.000662068	0.001242545	0.007655701	0.013082485	-0.01777023	-0.010679854	-0.00209118	-0.007658376
-0.53	-0.002565293	0.000567495	-0.012158918	-0.004479565	-0.001099051	0.003473874	0.009290865	0.01500668	-0.015280574	-0.012119283	0.000880355	0.00168627	0.007884772	0.012127918	-0.018251755	-0.011442325	-0.001418173	-0.007178321
-0.528	-0.001638351	0.001335838	-0.011872406	-0.004707291	0.000213412	0.003699011	0.008483716	0.01407237	-0.015463562	-0.013025496	0.001007749	0.002120536	0.007708754	0.011230213	-0.018626326	-0.012468122	-0.001056018	-0.006452449
-0.526	-0.000528359	0.001988003	-0.011617603	-0.004999413	0.001351596	0.004002362	0.007863993	0.012766492	-0.015668193	-0.013894721	0.001136914	0.002506444	0.007186828	0.010273309	-0.018905542	-0.013655354	-0.001042434	-0.005530353
-0.524	0.000385205	0.002409045	-0.011379354	-0.005347665	0.002157951	0.004280189	0.007531705	0.011296016	-0.015966378	-0.014539767	0.001345484	0.002846418	0.006549431	0.009169264	-0.019120429	-0.014772683	-0.001351762	-0.004546932
-0.522	0.000737394	0.002549185	-0.011163787	-0.005730918	0.002575987	0.004411083	0.007534343	0.009940991	-0.016382464	-0.014871905	0.001646235	0.003187677	0.006075312	0.007964462	-0.019301711	-0.015557922	-0.00190041	-0.003666113
-0.52	0.000321534	0.002449892	-0.010989055	-0.006108849	0.002665248	0.004310425	0.007831872	0.008941812	-0.016877679	-0.014926749	0.001972537	0.003594612	0.005939908	0.006845578	-0.019462047	-0.01585188	-0.002562533	-0.003014785
-0.518	-0.000813586	0.00223577	-0.010866593	-0.006438945	0.002573253	0.003971327	0.008293595	0.008400258	-0.017363205	-0.014820676	0.002210083	0.004103856	0.006115541	0.006045787	-0.019587838	-0.01569081	-0.003193118	-0.002640474
-0.516	-0.002356958	0.002062603	-0.010786193	-0.006702814	0.002475935	0.003474518	0.008731119	0.00824823	-0.017737198	-0.014671361	0.002259356	0.004690127	0.006376976	0.005717389	-0.019646851	-0.015300272	-0.003654092	-0.002509874
-0.514	-0.003827807	0.002041101	-0.010713993	-0.006919104	0.002513444	0.002962694	0.008954248	0.008301644	-0.017930293	-0.014535936	0.002094843	0.005266332	0.006410749	0.005854139	-0.019612168	-0.014989805	-0.003839887	-0.002542259
-0.512	-0.004738699	0.002177598	-0.010602932	-0.007128213	0.002749279	0.002590082	0.008828651	0.008369389	-0.017939347	-0.014403418	0.001787936	0.005720551	0.005973795	0.006308864	-0.019492344	-0.015005457	-0.003700069	-0.002656287
-0.51	-0.004771445	0.00237161	-0.010408334	-0.007353813	0.003166358	0.002468313	0.008317722	0.008356228	-0.01783271	-0.01423818	0.001480552	0.005969622	0.005023807	0.006888121	-0.019348894	-0.01541904	-0.003255011	-0.002805906
-0.508	-0.003897168	0.002479151	-0.010101321	-0.007565291	0.003692743	0.002629998	0.00749915	0.008302883	-0.017721922	-0.014036711	0.001323041	0.005999467	0.003758144	0.007459128	-0.019283009	-0.016108549	-0.002598089	-0.002989959
-0.506	-0.002387604	0.002407065	-0.009677525	-0.007670179	0.004235557	0.003022603	0.006551975	0.00834365	-0.01771034	-0.013853598	0.001407599	0.005870955	0.002540495	0.008002002	-0.019387845	-0.016831853	-0.00187817	-0.003235331
-0.504	-0.000705612	0.002181711	-0.009162519	-0.007551044	0.004703451	0.003533317	0.005713373	0.008608252	-0.01784147	-0.013776928	0.001729495	0.00568952	0.001746921	0.008577281	-0.019686258	-0.017347555	-0.001261134	-0.003565998
-0.502	0.000680858	0.00194635	-0.008614618	-0.007133617	0.005013261	0.004034293	0.005209855	0.009124704	-0.018072613	-0.01386972	0.002193598	0.005555028	0.001600721	0.009232391	-0.020090302	-0.017519798	-0.000878374	-0.003976989
-0.5	0.001475507	0.001883535	-0.008121054	-0.006448783	0.005092544	0.004430441	0.005179588	0.009777765	-0.018289447	-0.014117986	0.002661834	0.005516541	0.002072787	0.009909553	-0.020415219	-0.017361394	-0.000779029	-0.00442812
-0.498	0.001636128	0.00210543	-0.00778101	-0.005647534	0.0048932	0.00469027	0.005616335	0.010345768	-0.018357849	-0.01442223	0.003018169	0.005552895	0.002895666	0.010419846	-0.020453897	-0.017006466	-0.000907773	-0.004859229
-0.496	0.001326603	0.002574645	-0.007673833	-0.004950023	0.004419128	0.004846269	0.006367247	0.010596286	-0.018189988	-0.014641168	0.003219298	0.005587813	0.003685938	0.010511829	-0.020080838	-0.0166374	-0.001126309	-0.005215148
-0.494	0.000776948	0.00310328	-0.0078223	-0.004546664	0.00375249	0.004965381	0.00719721	0.010390103	-0.017792569	-0.014663433	0.003306055	0.005532824	0.004117418	0.010004731	-0.019331954	-0.01640546	-0.001279969	-0.005462688
-0.492	0.000142786	0.003433944	-0.008170885	-0.004499971	0.003054116	0.005105846	0.007895639	0.009740262	-0.017272615	-0.01446574	0.003370093	0.00533845	0.004062109	0.008910765	-0.018413996	-0.016378741	-0.001284836	-0.005589325
-0.49	-0.000549159	0.003361875	-0.008597343	-0.004701839	0.002523011	0.005284456	0.008370283	0.008798848	-0.016796848	-0.014124384	0.003494031	0.005029002	0.003630915	0.007468249	-0.01763332	-0.016532326	-0.001189381	-0.005588273
-0.488	-0.001346508	0.002834642	-0.008959611	-0.004916402	0.002323919	0.0054714	0.008671505	0.007783769	-0.016523703	-0.013773876	0.003698118	0.004702144	0.00309457	0.006055182	-0.01727609	-0.016774689	-0.001166677	-0.005446759
-0.486	-0.002262869	0.001976206	-0.009157563	-0.004894248	0.002515313	0.005612284	0.008927688	0.006888382	-0.0165399	-0.013535455	0.003923626	0.004490056	0.002724786	0.00502525	-0.017496139	-0.016990349	-0.001425946	-0.005153441
-0.484	-0.003203929	0.001024783	-0.009176021	-0.004503334	0.003017339	0.005661591	0.009229467	0.00621942	-0.016829583	-0.013453149	0.004063628	0.004498282	0.002639398	0.004555765	-0.018261251	-0.017076399	-0.002080686	-0.004723394
-0.482	-0.003983474	0.000219161	-0.009082353	-0.00380844	0.003643041	0.005608159	0.009538014	0.005785335	-0.017287545	-0.01346936	0.004025271	0.004751825	0.002736583	0.004589097	-0.019377346	-0.016960923	-0.003045984	-0.004219541
-0.48	-0.004413854	-0.000304696	-0.008976825	-0.003053884	0.004183671	0.005482202	0.0096825	0.005525573	-0.017767912	-0.013450691	0.003789123	0.00517735	0.002757503	0.004891088	-0.020572633	-0.016606212	-0.004032503	-0.003744382
-0.478	-0.004403983	-0.000551572	-0.008922648	-0.00255306	0.00450759	0.00534555	0.00945712	0.005353752	-0.018145216	-0.01324999	0.003431503	0.005633859	0.002445351	0.00518317	-0.021599328	-0.016008276	-0.004656869	-0.003394597
-0.476	-0.004002675	-0.000624444	-0.008897651	-0.00253727	0.004621223	0.005272793	0.008762036	0.005193415	-0.018361088	-0.012774542	0.003095324	0.005979381	0.001710933	0.005273435	-0.022308503	-0.015201042	-0.004622379	-0.003203723
-0.474	-0.003370488	-0.000632936	-0.008800305	-0.003038854	0.004658502	0.005330191	0.0076994	0.005001657	-0.018436893	-0.012030061	0.002923892	0.006140821	0.000707741	0.005126682	-0.02267283	-0.014262398	-0.003877659	-0.003116324
-0.472	-0.002709016	-0.000612523	-0.008512377	-0.003867203	0.004803893	0.005556365	0.006557443	0.004785716	-0.018448062	-0.011123231	0.002993017	0.006149871	-0.000231665	0.004855385	-0.022759093	-0.01331123	-0.002664362	-0.003022642
-0.47	-0.002189649	-0.000503395	-0.007985293	-0.004689315	0.005191498	0.005948823	0.005681776	0.004612179	-0.018473644	-0.010224319	0.003277455	0.006123704	-0.000766958	0.004651296	-0.022673708	-0.012486234	-0.001420093	-0.002840165
-0.468	-0.001907949	-0.000197955	-0.007298301	-0.0051744	0.005836063	0.006461756	0.005303038	0.004597647	-0.018547074	-0.009506654	0.003667724	0.006198138	-0.000734626	0.004694481	-0.022510162	-0.011907946	-0.000581427	-0.002589452
-0.466	-0.001868355	0.000375375	-0.006647587	-0.00513222	0.006631813	0.007019135	0.005419641	0.004869643	-0.018633987	-0.009086523	0.004025271	0.006447777	-0.000241282	0.005075188	-0.022318279	-0.011637723	-0.000388229	-0.00240757
-0.464	-0.001993262	0.0011856	-0.006263133	-0.004582497	0.007414069	0.007541884	0.005804618	0.005501674	-0.018648713	-0.008984998	0.004245074	0.006836139	0.000389492	0.00575157	-0.022100865	-0.011652468	-0.000789616	-0.002478861
-0.462	-0.002153599	0.002087305	-0.006293475	-0.003730833	0.00804255	0.007980227	0.006132319	0.006448992	-0.018500594	-0.00912453	0.004293979	0.007223416	0.000787776	0.006554088	-0.021830708	-0.01184956	-0.001495109	-0.002919039
-0.46	-0.002218769	0.002866731	-0.006720855	-0.002872113	0.008456874	0.008337657	0.006150792	0.007523825	-0.018145836	-0.009361007	0.004209419	0.007428643	0.000728505	0.007235997	-0.021475888	-0.012083422	-0.002135508	-0.003684912
-0.458	-0.002113797	0.003320448	-0.007355594	-0.00227115	0.008677914	0.008673736	0.005802917	0.008437828	-0.0176186	-0.00953972	0.004065929	0.007314929	0.000237146	0.007557177	-0.021022514	-0.012220152	-0.002443455	-0.004571708
-0.456	-0.001858656	0.003330544	-0.007915893	-0.002071053	0.00876567	0.009079784	0.005234663	0.008907578	-0.017026816	-0.009554445	0.003932831	0.006856328	-0.000442262	0.007376776	-0.020487492	-0.012187977	-0.002361735	-0.005308276
-0.454	-0.001562809	0.002910451	-0.008153362	-0.002258698	0.008769249	0.009633571	0.004696914	0.008781079	-0.016515806	-0.009386565	0.00384782	0.006155906	-0.000986391	0.006721223	-0.019918612	-0.012002629	-0.002033138	-0.00569847
-0.452	-0.001368413	0.002209426	-0.007962251	-0.002689391	0.00870209	0.010352009	0.004403994	0.008122573	-0.016216896	-0.009107558	0.00381784	0.005408209	-0.00115293	0.005796333	-0.019383358	-0.011757349	-0.001690531	-0.005725992
-0.45	-0.001368073	0.001476012	-0.007421675	-0.003152814	0.008551724	0.011167443	0.004427162	0.0072046	-0.016202089	-0.008842722	0.003840151	0.004823087	-0.000877044	0.004928113	-0.018951448	-0.011581011	-0.001514196	-0.005559188
-0.448	-0.00154588	0.000988471	-0.006754862	-0.003453488	0.008308539	0.011945797	0.00467259	0.006399326	-0.016460253	-0.008711624	0.003924217	0.004542898	-0.000270027	0.004444763	-0.018676909	-0.011580358	-0.001533362	-0.005451129
-0.446	-0.001782893	0.000967555	-0.00622749	-0.003478185	0.00798926	0.012543566	0.004943187	0.006015387	-0.01690035	-0.008773151	0.004096204	0.004587494	0.000453706	0.004542377	-0.018582905	-0.011790123	-0.00161929	-0.005592885
-0.444	-0.001928127	0.001500464	-0.006032256	-0.003227752	0.00764058	0.012876667	0.005043417	0.006159627	-0.017378038	-0.009002575	0.004381404	0.004850525	0.001067303	0.005191237	-0.018650493	-0.012154252	-0.001566632	-0.006003668
-0.442	-0.001892728	0.002507661	-0.006210681	-0.002802384	0.007325048	0.012962531	0.004872441	0.006694433	-0.017736424	-0.009312248	0.004775981	0.005149666	0.00139757	0.006129304	-0.018812505	-0.012551186	-0.001215867	-0.0065183
-0.44	-0.001708051	0.003772129	-0.006645199	-0.002347433	0.007101378	0.012908229	0.004464463	0.007312552	-0.01784916	-0.009604217	0.005228112	0.0053092	0.001355648	0.006954073	-0.018957997	-0.012855743	-0.000551452	-0.006875065
-0.438	-0.001510892	0.005023687	-0.007121642	-0.001985225	0.007009439	0.012847108	0.003963925	0.007689558	-0.017653833	-0.009825557	0.005644421	0.005236935	0.00094324	0.007279651	-0.018955269	-0.013007779	0.000275785	-0.006851421
-0.436	-0.001466046	0.006039795	-0.007428718	-0.001765605	0.007061773	0.012856564	0.003552079	0.007635925	-0.017165982	-0.009995984	0.005922979	0.004958681	0.000244607	0.006895769	-0.018694623	-0.013048006	0.001015264	-0.006374231
-0.434	-0.001673438	0.006713593	-0.007444368	-0.001657613	0.007238292	0.012902217	0.00336171	0.007175312	-0.01646923	-0.010193081	0.005998338	0.004593764	-0.000595496	0.005861298	-0.018137557	-0.013094335	0.001440436	-0.0055516
-0.432	-0.002113587	0.007055982	-0.00716905	-0.001581731	0.007483973	0.012841115	0.003422076	0.00651814	-0.015684773	-0.010503133	0.005876019	0.004285346	-0.001409404	0.004489148	-0.017346433	-0.013265683	0.001465342	-0.004619782
-0.43	-0.002659101	0.007138447	-0.006697431	-0.001460862	0.007716143	0.012486702	0.003663706	0.00595318	-0.014931548	-0.010962845	0.005638177	0.004123417	-0.00204876	0.003222903	-0.016471861	-0.013595119	0.00118825	-0.003840842
-0.428	-0.003141243	0.007020735	-0.006153772	-0.001261562	0.007848765	0.011706815	0.003982744	0.005716172	-0.014292746	-0.011521348	0.005415655	0.004102628	-0.002410261	0.002454915	-0.015695868	-0.01398714	0.000832488	-0.003403828
-0.426	-0.00343231	0.006715956	-0.005632534	-0.001007275	0.007830912	0.010508074	0.004328171	0.005898275	-0.013801459	-0.012042901	0.005336877	0.004138143	-0.002432597	0.002370155	-0.015155347	-0.01425283	0.000613518	-0.003370614
-0.424	-0.003499207	0.006220482	-0.005176353	-0.00076294	0.007681671	0.009064586	0.004755927	0.006429758	-0.013447943	-0.012353634	0.005474507	0.004129638	-0.0020751	0.002894398	-0.0148847	-0.014210632	0.000609218	-0.00367775
-0.422	-0.003405203	0.005584275	-0.004795749	-0.000602942	0.007497253	0.0076733	0.005408601	0.007134749	-0.013199711	-0.012316127	0.005811944	0.004035171	-0.001305625	0.003774566	-0.014806511	-0.013798432	0.000712599	-0.004179509
-0.42	-0.003268056	0.004959901	-0.004506755	-0.000576876	0.007416723	0.006652331	0.006424869	0.007820824	-0.013020457	-0.01190045	0.006243922	0.003909637	-0.000116705	0.00474362	-0.014772365	-0.013130934	0.000697645	-0.004705602
-0.418	-0.003203753	0.004576615	-0.004352142	-0.000684813	0.007556815	0.006225261	0.007830435	0.008356495	-0.012877927	-0.011216632	0.006611847	0.003882188	0.001438617	0.005668102	-0.014630295	-0.012463456	0.000359543	-0.00511052
-0.416	-0.003285706	0.004636434	-0.00438639	-0.000871074	0.007948265	0.006440147	0.009476742	0.008703167	-0.012741179	-0.010486208	0.006760196	0.004083126	0.00321959	0.00658486	-0.014285426	-0.012074587	-0.000353934	-0.005303706
-0.414	-0.003531514	0.005191522	-0.004634044	-0.001042041	0.008510102	0.007155498	0.011065752	0.008895978	-0.012576164	-0.009957808	0.006591977	0.004561842	0.005003261	0.007605277	-0.013730047	-0.012125351	-0.001294578	-0.005260237
-0.412	-0.003910696	0.006085153	-0.005054158	-0.001104551	0.009079496	0.00809628	0.012248873	0.008995405	-0.012349481	-0.009801258	0.006102345	0.005244555	0.006523856	0.008756917	-0.013037558	-0.012567544	-0.002172937	-0.005016892
-0.41	-0.00435851	0.007004897	-0.005541719	-0.001008031	0.009483894	0.008955868	0.012750391	0.009043062	-0.01204264	-0.010029947	0.005379574	0.005958592	0.007528578	0.009878841	-0.012330627	-0.013150385	-0.002688829	-0.004657571
-0.408	-0.00478731	0.007625463	-0.005970575	-0.000766254	0.009618515	0.009504053	0.012459594	0.00904533	-0.011669137	-0.010491176	0.004575787	0.006511681	0.007829864	0.01065327	-0.011740392	-0.013526204	-0.002664377	-0.004289928
-0.406	-0.005099311	0.007758965	-0.006251233	-0.000443385	0.009490102	0.009660216	0.011456986	0.008985674	-0.011281804	-0.010932346	0.003859776	0.006783197	0.007342885	0.010764473	-0.011371627	-0.013407682	-0.002116454	-0.004015936
-0.404	-0.005208594	0.007428475	-0.006365469	-0.000111779	0.009207403	0.009504434	0.009972785	0.008845845	-0.010961764	-0.011113414	0.003368406	0.006777973	0.006106878	0.010087222	-0.011283101	-0.012703976	-0.001240328	-0.003901233
-0.402	-0.005073331	0.0068293	-0.006356873	0.000190701	0.00892705	0.009223267	0.008302569	0.008613363	-0.010790933	-0.010912397	0.003171174	0.006615294	0.004290371	0.008784213	-0.011483713	-0.011572794	-0.000320786	-0.003951869
-0.4	-0.004723829	0.006210409	-0.006288502	0.000474976	0.008783494	0.009014437	0.00671732	0.008267752	-0.010819879	-0.010373577	0.003257557	0.006461791	0.002177535	0.00724648	-0.011938059	-0.010363397	0.000382039	-0.004106893
-0.398	-0.004262392	0.00575007	-0.00620071	0.000777607	0.008834422	0.00899348	0.005401398	0.007758127	-0.011045872	-0.009676049	0.003550345	0.006446067	0.000131423	0.005904233	-0.012573532	-0.009473852	0.000720204	-0.004250009
-0.396	-0.003821182	0.005490248	-0.00609773	0.001117619	0.009041592	0.009144605	0.004434187	0.00699531	-0.011411063	-0.009039626	0.003940293	0.006599466	-0.001468201	0.005010137	-0.013285917	-0.009184216	0.00068796	-0.004237667
-0.394	-0.003490676	0.005351741	-0.00596578	0.001464582	0.009290747	0.009336543	0.003808885	0.005875087	-0.011820839	-0.008616248	0.004329721	0.006849973	-0.00230754	0.004511564	-0.013949126	-0.009538373	0.000396368	-0.003937017
-0.392	-0.003258371	0.005204761	-0.005800413	0.001741569	0.009440519	0.009391991	0.003466458	0.004331197	-0.012173512	-0.008421512	0.004667624	0.00706711	-0.002226861	0.004082239	-0.014437527	-0.010325942	1.86E-05	-0.003267011
-0.39	-0.003000789	0.004948487	-0.005616765	0.001863532	0.009381378	0.009174009	0.00332394	0.00239704	-0.01238843	-0.008338864	0.004960875	0.007131754	-0.001286762	0.003302955	-0.014661716	-0.011170366	-0.000265586	-0.00223418
-0.388	-0.002544667	0.004559429	-0.00543492	0.001788482	0.009082122	0.008647324	0.003291298	0.000244009	-0.012422248	-0.008190028	0.005256319	0.006997461	0.000220684	0.001905401	-0.014603702	-0.011682018	-0.000311718	-0.000950395
-0.386	-0.001769983	0.004089122	-0.005255862	0.001550114	0.008604936	0.007888778	0.003286138	-0.001831464	-0.012270279	-0.00783134	0.005603156	0.006718763	0.001839158	-4.23E-05	-0.014328092	-0.01160917	-4.29E-05	0.000381713
-0.384	-0.000695757	0.0036185	-0.005050989	0.001250513	0.008081983	0.007049121	0.003257551	-0.00348101	-0.011957159	-0.007225676	0.006016247	0.006437919	0.00308898	-0.002109223	-0.013954138	-0.010925253	0.000524031	0.00152345
-0.382	0.000503335	0.003194355	-0.004774914	0.001014297	0.007663665	0.00629124	0.003215119	-0.004417103	-0.011525028	-0.00645666	0.006460514	0.006336213	0.003637695	-0.003660938	-0.013596422	-0.009822716	0.001264745	0.002283109
-0.38	0.001560679	0.002784613	-0.004390956	0.000927943	0.007462597	0.005736847	0.003240866	-0.004519575	-0.011025508	-0.005683738	0.006864197	0.006566036	0.003428554	-0.004139751	-0.013306173	-0.00862291	0.001963499	0.002594454
-0.378	0.002226297	0.002286313	-0.003889922	0.000997105	0.00751957	0.005443314	0.003459971	-0.003884166	-0.010515553	-0.005064966	0.00715176	0.007186653	0.002700202	-0.003330871	-0.013051105	-0.007641702	0.002374733	0.002550299
-0.376	0.002363341	0.001593568	-0.003291268	0.001145151	0.007805507	0.005412828	0.003968373	-0.002782883	-0.010051754	-0.004686069	0.007276455	0.008128812	0.001874472	-0.001477888	-0.012750279	-0.007064746	0.002319739	0.002365703
-0.374	0.001991731	0.000694331	-0.002631319	0.001253049	0.00825298	0.005619689	0.004750399	-0.001548931	-0.009677859	-0.004527592	0.007234898	0.009206115	0.001355565	0.00081776	-0.012344573	-0.006882438	0.001778748	0.002279681
-0.372	0.001272156	-0.000265628	-0.001951457	0.00121812	0.008794373	0.006035706	0.005639606	-0.000440294	-0.009407673	-0.00448243	0.007058844	0.010173085	0.00133591	0.002864195	-0.011856694	-0.006913234	0.000925346	0.002438734
-0.37	0.000450297	-0.001004793	-0.001295064	0.001001272	0.009381914	0.006639631	0.006360905	0.000449442	-0.009214005	-0.004413528	0.006793757	0.010807892	0.001708784	0.004172436	-0.011398243	-0.006907587	7.12E-05	0.002820465
-0.368	-0.000213901	-0.001219689	-0.000711863	0.000642885	0.009979356	0.007408498	0.006645606	0.001189753	-0.00903562	-0.004224751	0.00648031	0.010984967	0.00213576	0.004624868	-0.01111338	-0.006685772	-0.000462759	0.003238634
-0.366	-0.00051565	-0.000736722	-0.000261175	0.000246897	0.010536092	0.008299619	0.006362649	0.001930479	-0.008804375	-0.003912802	0.006150056	0.01070776	0.002234209	0.004448267	-0.011088322	-0.006241141	-0.00048795	0.003429166
-0.364	-0.000361815	0.000386121	-6.06E-06	-5.43E-05	0.010967924	0.00923699	0.005594123	0.002792176	-0.008480184	-0.003576011	0.005834699	0.01009186	0.001785821	0.004035462	-0.011279184	-0.005751691	-2.74E-05	0.00317515
-0.362	0.000198119	0.00187189	3.73E-06	-0.00014106	0.011165172	0.010113058	0.004611236	0.003794151	-0.008074497	-0.003373649	0.005577133	0.009311896	0.00085661	0.003735591	-0.011503092	-0.005487934	0.00070706	0.002409387
-0.36	0.000981198	0.003349408	-0.00024523	5.52E-05	0.011030584	0.010809023	0.003760944	0.004854786	-0.007649532	-0.003451202	0.005429984	0.008539157	-0.000231786	0.00372615	-0.011505974	-0.005661264	0.001423534	0.001247067
-0.358	0.001726502	0.004520548	-0.000711146	0.000523086	0.010528259	0.011227759	0.003320218	0.005851384	-0.007294967	-0.003864542	0.005436069	0.007895086	-0.001060463	0.004008201	-0.011081284	-0.006292686	0.001884458	-6.16E-05
-0.356	0.002182622	0.005273864	-0.001293297	0.001163865	0.009714438	0.011326719	0.003388061	0.006694155	-0.007094947	-0.004539893	0.005599569	0.007432737	-0.001317915	0.004486658	-0.010184732	-0.007175255	0.001995113	-0.00123136
-0.354	0.002194311	0.005684054	-0.001850745	0.001819058	0.008728529	0.011137577	0.003862276	0.007367727	-0.007099147	-0.00529236	0.005867489	0.007143404	-0.000948404	0.005059526	-0.008985683	-0.007955153	0.001808946	-0.002045151
-0.352	0.001753193	0.005907819	-0.002243217	0.0023313	0.007744376	0.010764516	0.004504113	0.00792055	-0.007305582	-0.005897597	0.006139279	0.006977557	-0.000174069	0.005659368	-0.007819746	-0.008292411	0.001459999	-0.002417191
-0.35	0.000996038	0.006049982	-0.002383257	0.002616685	0.006904969	0.010360993	0.005053568	0.008417073	-0.007657021	-0.00618345	0.006307937	0.006869915	0.000615435	0.006241439	-0.007053145	-0.00801787	0.001071404	-0.002394391
-0.348	0.000158712	0.006086465	-0.002278648	0.002708956	0.006274668	0.01009064	0.005338615	0.008888831	-0.008051257	-0.006097387	0.006315778	0.006763348	0.001047575	0.006755525	-0.006916919	-0.007205078	0.000696114	-0.002106465
-0.346	-0.000493168	0.0058875	-0.002041024	0.002742787	0.005833998	0.010080623	0.005329129	0.009317147	-0.008365712	-0.005718395	0.006194813	0.006628918	0.000932942	0.007143212	-0.007392677	-0.006123964	0.000321112	-0.001696717
-0.344	-0.00073714	0.005321079	-0.001846689	0.002875079	0.005517817	0.010378167	0.00511697	0.009655626	-0.00849397	-0.005211427	0.006065043	0.006477306	0.000332981	0.007369589	-0.008214663	-0.005108339	-7.55E-05	-0.001268604
-0.342	-0.000459372	0.004368239	-0.001858433	0.00318341	0.005272157	0.010924042	0.004841416	0.009873731	-0.008385148	-0.004750728	0.006083554	0.006355136	-0.00049775	0.007461361	-0.008996109	-0.00441296	-0.000460754	-0.000869715
-0.34	0.000297683	0.003178922	-0.002141487	0.003602264	0.00509403	0.011557952	0.004605583	0.009990692	-0.008070432	-0.004450349	0.006363813	0.006323832	-0.001256982	0.007512737	-0.009420016	-0.004132139	-0.000728154	-0.00051211
-0.338	0.001323421	0.002035152	-0.002617087	0.003941966	0.005029346	0.012063676	0.004430213	0.01007757	-0.007661041	-0.00433139	0.006903608	0.006428729	-0.001747566	0.007644006	-0.009394156	-0.004207502	-0.000747503	-0.000207834
-0.336	0.002282816	0.001239148	-0.003083074	0.003988071	0.005131023	0.012244804	0.004265305	0.010226919	-0.007312012	-0.004333825	0.007560181	0.006674751	-0.001960087	0.007935373	-0.009084916	-0.004499774	-0.000457167	7.81E-06
-0.334	0.00282066	0.000982668	-0.003297175	0.003628659	0.00540565	0.012003059	0.004044121	0.010508514	-0.007162848	-0.004359443	0.008091097	0.007023358	-0.002049808	0.008378986	-0.008811212	-0.004871101	6.25E-05	8.24E-05
-0.332	0.002699016	0.001259644	-0.00308384	0.00293668	0.005785616	0.01138325	0.003740269	0.010936647	-0.00728034	-0.00432175	0.008248132	0.007412882	-0.002229934	0.008881602	-0.00885934	-0.005232702	0.000592443	-2.39E-05
-0.33	0.001911202	0.001862136	-0.002411374	0.002157992	0.006148021	0.010560747	0.003392114	0.011466837	-0.007630683	-0.004181209	0.007884775	0.007789102	-0.002642915	0.009317243	-0.00932413	-0.005544081	0.000868442	-0.000307716
-0.328	0.000710722	0.002461369	-0.001402401	0.001608571	0.006371609	0.009774249	0.003084823	0.012022663	-0.008094534	-0.003955199	0.007029124	0.008126383	-0.003275518	0.009598026	-0.010062407	-0.00578146	0.00071672	-0.000717507
-0.326	-0.000475228	0.00273914	-0.000277431	0.001534052	0.006397888	0.009233826	0.002908588	0.012535493	-0.008516815	-0.003703925	0.005887568	0.008427135	-0.003955041	0.00972154	-0.010775583	-0.00590699	0.000152457	-0.001176857
-0.324	-0.001220429	0.002517679	0.0007344	0.002002882	0.00625912	0.009046281	0.002922811	0.012970529	-0.008765318	-0.003501137	0.00477488	0.00870307	-0.004421853	0.009766435	-0.011164986	-0.005862643	-0.0006207	-0.001617363
-0.322	-0.001285014	0.001836043	0.001471874	0.002883474	0.00605628	0.009189635	0.003143875	0.013320775	-0.008770071	-0.003400859	0.003998835	0.00895421	-0.004441376	0.009836983	-0.011069867	-0.005593048	-0.001310907	-0.00199308
-0.32	-0.000720609	0.000941027	0.001875178	0.00391079	0.005900953	0.009543076	0.003552997	0.013573244	-0.008529437	-0.003411203	0.003748028	0.009161431	-0.003906127	0.009986066	-0.010520224	-0.005082319	-0.001678098	-0.002266423
-0.318	0.000159467	0.00019304	0.001973802	0.004804233	0.005856695	0.00995242	0.004108739	0.013673754	-0.008089523	-0.003485166	0.004029945	0.00929661	-0.002885852	0.010160145	-0.009693354	-0.004381715	-0.00163378	-0.002382023
-0.316	0.000930458	-7.94E-05	0.001847898	0.005378779	0.005914341	0.01029767	0.004752879	0.013521221	-0.007517004	-0.003534522	0.004682736	0.009341088	-0.001606958	0.010201477	-0.008815357	-0.003610831	-0.001253398	-0.002258445
-0.314	0.001250685	0.000281604	0.001587255	0.00560148	0.006013654	0.010534077	0.005411279	0.013003723	-0.00688337	-0.003464899	0.005450004	0.009298496	-0.000372083	0.009913723	-0.008068428	-0.002928906	-0.000711395	-0.001815238
-0.312	0.001004183	0.0011917	0.00126425	0.00557645	0.006095292	0.010694785	0.005999186	0.012060242	-0.006264063	-0.003219258	0.006080899	0.009194282	0.000544547	0.009163161	-0.007546556	-0.002486456	-0.000190174	-0.001025605
-0.31	0.000328797	0.002353994	0.000926096	0.005475086	0.006149886	0.010861128	0.006437233	0.010732951	-0.005740831	-0.002809916	0.00641187	0.009064371	0.000983607	0.007966298	-0.007265309	-0.002374633	0.000185206	3.67E-05
-0.308	-0.000470252	0.00338208	0.000603623	0.005449084	0.006234042	0.011117101	0.006673638	0.009177747	-0.005392246	-0.002321968	0.006402113	0.008940871	0.000939205	0.006517218	-0.00720046	-0.002590713	0.000365462	0.001188473
-0.306	-0.001067404	0.003960968	0.000328696	0.005565658	0.006442702	0.011506411	0.006698902	0.00762284	-0.005268634	-0.001883816	0.006120089	0.008841326	0.000542025	0.005133222	-0.007322094	-0.003034365	0.000361621	0.002180087
-0.304	-0.001251444	0.003972402	0.000148559	0.005789186	0.006851789	0.012007243	0.006540899	0.006292175	-0.005364169	-0.001616987	0.005698584	0.008763984	2.99E-07	0.004133561	-0.007605534	-0.003540189	0.000222716	0.002778748
-0.302	-0.000994661	0.00352583	0.000124983	0.006010028	0.007462321	0.012533322	0.006240176	0.005328288	-0.005607096	-0.00158777	0.005281779	0.008689877	-0.000477321	0.003700704	-0.008021962	-0.003938243	2.40E-05	0.002860306
-0.3	-0.000440816	0.002884113	0.000312444	0.006100475	0.008178861	0.012961153	0.005820893	0.004748693	-0.005881095	-0.00178221	0.004982537	0.008592805	-0.000749906	0.003789347	-0.008525179	-0.004119529	-0.000136301	0.002469526
-0.298	0.000169688	0.002328209	0.000722308	0.005969153	0.008839334	0.013173388	0.005280037	0.004452825	-0.006071807	-0.002114465	0.004858793	0.008456554	-0.000779987	0.00413311	-0.0090496	-0.004076792	-0.000145401	0.001817886
-0.296	0.000598908	0.002035089	0.00129218	0.005591683	0.009286223	0.013100711	0.004607629	0.004273079	-0.006116004	-0.002462981	0.004909959	0.008293287	-0.000625918	0.004354801	-0.009522867	-0.003899918	9.76E-05	0.001211237
-0.294	0.000693661	0.002032118	0.001882321	0.005011291	0.009444486	0.012744867	0.003828461	0.004044887	-0.006027822	-0.002717626	0.005089107	0.008151084	-0.000398259	0.004132055	-0.009885223	-0.003727128	0.000639302	0.000930725
-0.292	0.000422044	0.002242405	0.002310354	0.004318361	0.009364449	0.012174359	0.003036519	0.003665375	-0.005888505	-0.002818466	0.005323528	0.008099173	-0.000203581	0.003338022	-0.010103451	-0.003676915	0.001431064	0.001114325
-0.29	-0.000140863	0.002581505	0.002415701	0.003624387	0.009204119	0.011497751	0.002392856	0.003118645	-0.005805146	-0.002773081	0.005535843	0.008190135	-0.000101704	0.002088119	-0.010171996	-0.003796295	0.002312964	0.001691477
-0.288	-0.000858921	0.00303732	0.002126995	0.003041794	0.0091568	0.010828981	0.002077981	0.002463343	-0.005859143	-0.002649012	0.005660364	0.008415295	-9.16E-05	0.00067543	-0.01010324	-0.00405189	0.003042663	0.002404152
-0.286	-0.001582057	0.003679298	0.001500053	0.002671709	0.009358614	0.010259359	0.002217478	0.0017956	-0.006069051	-0.002546227	0.005653537	0.008681129	-0.000126017	-0.000562486	-0.009916435	-0.004365897	0.00336787	0.002911386
-0.284	-0.0021719	0.004592449	0.000705236	0.002594228	0.009820957	0.009843589	0.002817679	0.001207896	-0.006384356	-0.002558893	0.005500232	0.008829311	-0.000143688	-0.001373617	-0.009635237	-0.004672885	0.003118534	0.00293709
-0.282	-0.00250575	0.005781413	-3.35E-05	0.002855419	0.010420552	0.00959829	0.003745418	0.000760195	-0.0067115	-0.002737058	0.005216992	0.008700299	-0.000102694	-0.001663249	-0.009295006	-0.004961529	0.002278667	0.002397884
-0.28	-0.0024776	0.00711236	-0.000521802	0.003451691	0.010951921	0.009507911	0.004764984	0.000468544	-0.006958384	-0.003059152	0.004850878	0.008212448	-9.65E-07	-0.001497235	-0.008950357	-0.005275041	0.001002399	0.001451728
-0.278	-0.002016463	0.0083407	-0.000664845	0.004319361	0.011218172	0.009534973	0.005617705	0.000307516	-0.007075062	-0.003426001	0.004471385	0.007414581	0.000125375	-0.001062427	-0.008669763	-0.005669882	-0.000435233	0.000440348
-0.276	-0.001126073	0.009219875	-0.000492825	0.005338947	0.011118864	0.009634289	0.006109057	0.000221996	-0.007070506	-0.003683994	0.004154852	0.006481171	0.000224056	-0.000612635	-0.008511733	-0.006158774	-0.001729158	-0.000253826
-0.274	7.31E-05	0.009633225	-0.000134768	0.006357523	0.010695184	0.009769843	0.006165384	0.000147375	-0.006997305	-0.003676429	0.003964711	0.005650105	0.00025643	-0.000407112	-0.008492012	-0.006674382	-0.002633658	-0.000373348
-0.272	0.001331442	0.009668254	0.000245233	0.007222801	0.010111427	0.009928732	0.005837977	3.82E-05	-0.006913096	-0.003308202	0.003933611	0.005134298	0.000216228	-0.000632788	-0.008561974	-0.007078503	-0.003013754	0.000102232
-0.27	0.00231406	0.009580132	0.000517542	0.007816506	0.009580046	0.010124426	0.005258532	-0.000101537	-0.00684062	-0.002596673	0.004053389	0.005050124	0.000124271	-0.001315036	-0.008616839	-0.007215444	-0.002848623	0.00095072
-0.268	0.002701575	0.009654128	0.000629831	0.008076258	0.00926394	0.010385227	0.004573371	-0.000200989	-0.006750053	-0.001680683	0.004276235	0.005391658	2.15E-06	-0.002255545	-0.008537328	-0.006983713	-0.002204848	0.001809244
-0.266	0.0023166	0.010038862	0.000606072	0.008002227	0.009202201	0.010731738	0.003891825	-0.000135637	-0.006575569	-0.000775946	0.004526458	0.006051543	-0.00015526	-0.003054143	-0.00824842	-0.006390144	-0.001208013	0.002332178
-0.264	0.00122053	0.010646596	0.000508416	0.007650849	0.009297283	0.01115416	0.00327297	0.000226794	-0.006258175	-9.25E-05	0.004718924	0.006866632	-0.00038445	-0.003243138	-0.007766107	-0.005558766	-2.98E-05	0.00232849
-0.262	-0.000272965	0.011182635	0.000387943	0.007119304	0.009373559	0.011601364	0.002749628	0.000964595	-0.005790222	0.000247996	0.004778406	0.007663131	-0.000726968	-0.00249324	-0.007205	-0.004688151	0.001114728	0.001817341
-0.26	-0.001690338	0.011294067	0.000253947	0.006523035	0.009281172	0.011989201	0.002364943	0.002056991	-0.005233992	0.000254358	0.004655034	0.008288708	-0.001189226	-0.000788043	-0.006737214	-0.003974865	0.001982628	0.000987263
-0.258	-0.002571098	0.01075952	7.77E-05	0.005968712	0.008992695	0.01222758	0.002190417	0.003382541	-0.004700721	4.83E-05	0.004333865	0.008633762	-0.001718573	0.001537315	-0.006517215	-0.003537148	0.002348924	9.30E-05
-0.256	-0.00265524	0.009616282	-0.000175258	0.005528327	0.008638954	0.012257365	0.002309401	0.004763753	-0.004299955	-0.000202917	0.003838817	0.008647943	-0.002214419	0.003927209	-0.006605582	-0.003374433	0.002078575	-0.000652394
-0.254	-0.002005351	0.008154573	-0.000507323	0.005223097	0.008458163	0.012081411	0.002776047	0.00603366	-0.004087507	-0.000368812	0.003231028	0.008350975	-0.002565979	0.005841949	-0.006927625	-0.003382291	0.00119135	-0.001142563
-0.252	-0.001004978	0.006780075	-0.000870371	0.005024204	0.00867732	0.011772442	0.003577138	0.007089074	-0.004041323	-0.000413393	0.002600008	0.00782952	-0.002689806	0.006976075	-0.0072886	-0.003414486	-0.000121429	-0.001383867
-0.25	-0.000222557	0.005817043	-0.001179076	0.004870153	0.00938334	0.011447795	0.004621734	0.007905918	-0.004077479	-0.00040156	0.002046194	0.007214154	-0.002545632	0.007350586	-0.007443239	-0.003357925	-0.001549102	-0.001454932
-0.248	-0.000186904	0.005355609	-0.001348908	0.004692249	0.010451576	0.011217247	0.005764772	0.008515082	-0.004094917	-0.000451671	0.001657225	0.006641739	-0.002131287	0.00724531	-0.007193605	-0.003178804	-0.002765791	-0.001446153
-0.246	-0.001162528	0.005223034	-0.001337594	0.004436691	0.011573025	0.011128085	0.006850671	0.008957453	-0.004022798	-0.000657094	0.001484977	0.006218613	-0.001474992	0.007021224	-0.006475605	-0.002916216	-0.00353943	-0.001404554
-0.244	-0.003020205	0.005092788	-0.001167078	0.004076343	0.01237129	0.011138758	0.007754553	0.009245131	-0.003846265	-0.001016064	0.001531624	0.006000098	-0.000640805	0.006931295	-0.005396561	-0.002632658	-0.003796517	-0.001303516
-0.242	-0.005263614	0.004669799	-0.000914083	0.003612902	0.012553553	0.011140388	0.008404272	0.009351737	-0.003601496	-0.001408496	0.001749025	0.005991988	0.000255119	0.007015076	-0.004204239	-0.002357833	-0.003618991	-0.001051097
-0.24	-0.007207459	0.003847503	-0.000674266	0.003074246	0.012022798	0.011018707	0.008779676	0.009239721	-0.003348144	-0.001638216	0.00205057	0.006167474	0.001037921	0.007123866	-0.003196754	-0.002063931	-0.003184272	-0.000540024
-0.238	-0.008236456	0.002747893	-0.000518493	0.002509596	0.010900591	0.010723595	0.008897767	0.00891118	-0.003137225	-0.001525885	0.002332569	0.006486807	0.001500658	0.007054644	-0.002610432	-0.00168675	-0.002682711	0.000276779
-0.236	-0.008038998	0.001624671	-0.000462991	0.001981123	0.009457448	0.010306443	0.008797211	0.008450776	-0.00299187	-0.001007874	0.002503093	0.006909679	0.001471447	0.00671472	-0.002534764	-0.001175293	-0.002249277	0.001322341
-0.234	-0.006720792	0.000694061	-0.000466945	0.001550434	0.007993654	0.009902539	0.008531538	0.008027231	-0.00290915	-0.00018749	0.002514669	0.007398404	0.000900313	0.006222582	-0.002891757	-0.000535282	-0.001932781	0.002387094
-0.232	-0.004756225	4.54E-06	-0.000456686	0.001262914	0.006732303	0.009666726	0.008169669	0.007839488	-0.002878466	0.000694302	0.002390303	0.007916949	-7.95E-05	0.005882785	-0.003486009	0.000160333	-0.001706464	0.003197747
-0.23	-0.002803413	-0.000566457	-0.000363099	0.001137134	0.005770503	0.009697089	0.007792614	0.008026238	-0.002902131	0.0013599	0.002225854	0.008431716	-0.001162483	0.006038361	-0.004098367	0.000797424	-0.00150655	0.003541747
-0.228	-0.001462694	-0.001184276	-0.000154524	0.001165159	0.00509674	0.009987793	0.0074749	0.008584243	-0.003002187	0.001619429	0.002156048	0.008915359	-0.001971778	0.006871468	-0.004577371	0.001265635	-0.001275585	0.003383846
-0.226	-0.001075207	-0.001883796	0.000148209	0.001322497	0.004646663	0.010434818	0.007251892	0.009343309	-0.003205927	0.001455774	0.002290726	0.009349965	-0.002214329	0.00825767	-0.004887237	0.001498399	-0.000988461	0.002903166
-0.224	-0.00163433	-0.002474469	0.000479261	0.001579439	0.004356285	0.010888012	0.007091768	0.010019614	-0.003516808	0.001027685	0.002651441	0.00972577	-0.001816535	0.009760659	-0.005094604	0.001492081	-0.000651654	0.002417814
-0.222	-0.002832111	-0.002602358	0.000753756	0.001905202	0.004185116	0.011217733	0.006898041	0.010328141	-0.003889071	0.000591546	0.003147076	0.010036163	-0.000965377	0.010786926	-0.005306595	0.001301086	-0.00028483	0.002229566
-0.22	-0.004207818	-0.001946023	0.000901855	0.002263506	0.004108988	0.011359657	0.006554909	0.010102881	-0.004225697	0.000383887	0.003609221	0.01027384	-2.83E-05	0.010835745	-0.005596153	0.001015096	9.39E-05	0.002471461
-0.218	-0.00532908	-0.000431466	0.000897247	0.002607005	0.004103466	0.011318632	0.005998966	0.009368683	-0.004408361	0.000524021	0.003872549	0.010432197	0.000609529	0.009725273	-0.005955755	0.000728508	0.000462314	0.003041534
-0.216	-0.005931271	0.001669652	0.000767467	0.002880352	0.00414023	0.011139537	0.005276609	0.008332365	-0.004349983	0.000981257	0.003856292	0.010510879	0.000710779	0.007683669	-0.006303938	0.000512475	0.000772449	0.003656857
-0.214	-0.00596825	0.003828106	0.000580157	0.003035189	0.004202675	0.010871611	0.004546655	0.007298585	-0.00404521	0.001614372	0.003601137	0.010519962	0.000275744	0.005262133	-0.006538117	0.000398223	0.000936804	0.003996252
-0.212	-0.005572936	0.005489242	0.000410363	0.003050053	0.004307692	0.010551078	0.004016335	0.00654849	-0.003590662	0.002253566	0.003242785	0.010477754	-0.000476959	0.003115847	-0.006599324	0.000375876	0.000849232	0.003856863
-0.21	-0.004965348	0.006320297	0.000304485	0.002942259	0.004513218	0.010208392	0.003839928	0.006232961	-0.003158446	0.002776982	0.002940522	0.010402278	-0.001220554	0.001758998	-0.006507412	0.000406166	0.000441983	0.003249007
-0.208	-0.004359585	0.006336143	0.00026018	0.002762341	0.004900132	0.009886099	0.004035829	0.006323977	-0.002929081	0.003143411	0.002802232	0.010301623	-0.001663703	0.001401559	-0.006344439	0.000436878	-0.0002528	0.002388695
-0.206	-0.003906134	0.005841813	0.000234564	0.002572758	0.005534443	0.00964617	0.00447062	0.006641695	-0.00301238	0.003372929	0.002843795	0.010168899	-0.001662841	0.001923683	-0.006198065	0.000416223	-0.001084243	0.00159649
-0.204	-0.003677017	0.005238185	0.000177545	0.002423445	0.006428702	0.009555257	0.00492061	0.006942015	-0.003394297	0.003499109	0.002996792	0.009983484	-0.001260517	0.002972894	-0.006103094	0.000301377	-0.001833256	0.001151808
-0.202	-0.003677971	0.004811356	7.13E-05	0.002338987	0.007522389	0.009653589	0.005176776	0.007023151	-0.003937268	0.003530745	0.003151789	0.009715777	-0.000644449	0.004119335	-0.006019909	6.61E-05	-0.002313522	0.00116882
-0.2	-0.003865801	0.00462354	-4.93E-05	0.002323351	0.008690766	0.009925254	0.00513662	0.006802075	-0.004435717	0.003449299	0.003210688	0.0093323	-5.54E-05	0.004996699	-0.005863541	-0.000289373	-0.002465828	0.00154904
-0.198	-0.00415914	0.004550212	-0.00010976	0.002374998	0.009777595	0.01028757	0.004838043	0.006327637	-0.004701404	0.003240025	0.003124407	0.008801724	0.000312664	0.005384881	-0.00556398	-0.000728527	-0.002387253	0.002031032
-0.196	-0.004445927	0.004417525	-3.89E-05	0.002498462	0.010637057	0.010607781	0.004425694	0.005729034	-0.004639782	0.00293007	0.002904691	0.008105414	0.000381865	0.00522779	-0.005119929	-0.0011772	-0.002275067	0.002314191
-0.194	-0.004600178	0.004141835	0.000185306	0.002703488	0.011168266	0.010743086	0.004075565	0.005130628	-0.004284603	0.002602368	0.002611596	0.007254051	0.00020926	0.004603154	-0.004614581	-0.00153607	-0.002317857	0.002199678
-0.192	-0.004516754	0.003787467	0.000513829	0.002994572	0.011331441	0.01059045	0.003919652	0.004580217	-0.003778703	0.002370773	0.00232589	0.006305184	-4.61E-05	0.003666233	-0.004186148	-0.001707427	-0.002598188	0.001683583
-0.19	-0.004157909	0.003521066	0.000843196	0.003361689	0.011144362	0.010128198	0.004004347	0.004029539	-0.003313268	0.002327096	0.002117853	0.005370524	-0.00019231	0.002587783	-0.003970437	-0.001629456	-0.003062162	0.000959691
-0.188	-0.003589173	0.003505446	0.001061893	0.003780525	0.010665812	0.009433053	0.004292985	0.003376927	-0.003054976	0.002488932	0.00202271	0.004602064	-8.46E-05	0.001506335	-0.004044468	-0.001307031	-0.003568817	0.000331948
-0.186	-0.002977307	0.003804924	0.001100115	0.004221067	0.009975795	0.008664431	0.004699525	0.002546507	-0.00309287	0.002778904	0.002029935	0.004154232	0.000316077	0.000510255	-0.004396685	-0.000825971	-0.003983592	8.00E-05
-0.184	-0.002537781	0.004354474	0.000957259	0.004656277	0.009159954	0.00801993	0.005128119	0.001556391	-0.003424192	0.003050755	0.002089505	0.004131772	0.000927718	-0.00034976	-0.004935654	-0.000340222	-0.004255339	0.000341971
-0.182	-0.002446317	0.004999526	0.00069639	0.005064188	0.008300858	0.007677043	0.005497285	0.000533148	-0.003977129	0.003152457	0.002133446	0.004543388	0.001580908	-0.001036824	-0.005532425	-3.03E-05	-0.004429851	0.001067106
-0.18	-0.002752625	0.005573242	0.000413314	0.005424887	0.007474744	0.007740819	0.005743535	-0.00033949	-0.004650407	0.002994745	0.002106291	0.005282959	0.002085212	-0.001518871	-0.006076556	-4.49E-05	-0.004595882	0.002052831
-0.178	-0.003339639	0.005964519	0.000198363	0.005720077	0.006750293	0.008214097	0.005816021	-0.000910142	-0.005345283	0.00258926	0.001993705	0.006150924	0.002300765	-0.001785447	-0.006517545	-0.000449617	-0.00480417	0.003038638
-0.176	-0.003952598	0.006146178	0.000108106	0.00594049	0.006185545	0.00899897	0.005679496	-0.001135602	-0.005976226	0.002037992	0.001836515	0.006911546	0.002189664	-0.001874885	-0.006869348	-0.001201569	-0.00501645	0.00380521
-0.174	-0.00429028	0.006159537	0.000155858	0.006096429	0.005820319	0.00992839	0.005332156	-0.001096818	-0.006464375	0.001484116	0.001719909	0.007365587	0.001831314	-0.001880906	-0.007175674	-0.002160124	-0.005119554	0.004232595
-0.172	-0.004121572	0.006073095	0.000320107	0.006218571	0.00566531	0.010817584	0.00482592	-0.000943333	-0.00672984	0.001054302	0.001737087	0.007410751	0.001396306	-0.00191804	-0.007458256	-0.003123284	-0.004994654	0.00430025
-0.17	-0.003379417	0.00593924	0.000562922	0.006339794	0.005694396	0.011518058	0.00426561	-0.000798029	-0.006697522	0.00082213	0.001940843	0.007067675	0.001083525	-0.002055386	-0.007681995	-0.003875697	-0.004594896	0.004046594
-0.168	-0.002195134	0.005766906	0.000847365	0.006464736	0.00584932	0.011955658	0.003772861	-0.000680357	-0.006318486	0.000805047	0.002307792	0.006464146	0.00103809	-0.002256953	-0.00776026	-0.004235406	-0.003979935	0.003526488
-0.166	-0.00086203	0.005519293	0.001145004	0.006549822	0.006061403	0.012140546	0.003426607	-0.000497698	-0.005595103	0.00098692	0.002738566	0.00578723	0.00128111	-0.002373379	-0.007597753	-0.00409204	-0.00328439	0.002799529
-0.164	0.000253803	0.005134613	0.001431182	0.006516402	0.006283341	0.012148562	0.003214346	-0.000113207	-0.004593318	0.001346689	0.003099763	0.00522437	0.001684343	-0.002204335	-0.007144302	-0.003432016	-0.002639062	0.00195204
-0.162	0.000821245	0.004560893	0.00167393	0.006298344	0.006512955	0.012085018	0.003029169	0.000550292	-0.003431952	0.001874207	0.003288493	0.004915025	0.002007719	-0.001606886	-0.006427871	-0.002345775	-0.002092243	0.001123396
-0.16	0.000636661	0.003791082	0.001827055	0.005896343	0.006789852	0.012047249	0.002723259	0.001435761	-0.002252068	0.002564258	0.003283931	0.004925366	0.001990063	-0.000589649	-0.005549411	-0.001012616	-0.001579033	0.000497552
-0.158	-0.000320743	0.002882934	0.001835725	0.005398591	0.00715954	0.012099093	0.002194217	0.002356591	-0.001180437	0.003393553	0.003155038	0.005246312	0.001458135	0.00066814	-0.004644053	0.000337288	-0.000960521	0.000243287
-0.156	-0.001878186	0.001954443	0.001654971	0.004945381	0.007620892	0.012262393	0.001459235	0.003082338	-0.000303212	0.004296683	0.003018738	0.00580702	0.000410928	0.001892399	-0.003829192	0.001477799	-0.000116064	0.000428067
-0.154	-0.00370282	0.001154243	0.001273113	0.004654505	0.008088132	0.012522781	0.000675827	0.003457808	0.000341271	0.005159827	0.002972628	0.006495174	-0.00095442	0.002846037	-0.003162749	0.002245851	0.000959379	0.000958196
-0.152	-0.00537529	0.000616833	0.000728595	0.004556007	0.008395851	0.012843687	9.41E-05	0.003486106	0.000752994	0.005842739	0.00304161	0.007178827	-0.002288083	0.003439162	-0.002628075	0.002587122	0.002108942	0.001590566
-0.15	-0.006493334	0.000418577	0.000111404	0.004583195	0.008354309	0.013183213	-4.09E-05	0.003325966	0.000954233	0.0062236	0.003168255	0.007727855	-0.003194075	0.003749253	-0.002151072	0.002570355	0.003052083	0.002021184
-0.148	-0.00678272	0.000551672	-0.000453691	0.004629563	0.00783385	0.013509927	0.000406282	0.003203316	0.000977257	0.006246439	0.003249179	0.008033932	-0.003365338	0.00393766	-0.00164399	0.002359436	0.003496574	0.002009936
-0.146	-0.006178984	0.000929795	-0.00083904	0.004633936	0.00683835	0.013813501	0.001398433	0.003286873	0.000860052	0.00594624	0.003193055	0.008027697	-0.002698466	0.004115131	-0.001059825	0.002148404	0.003270628	0.001480181
-0.144	-0.004845334	0.001424725	-0.000953543	0.004633753	0.005529225	0.01410521	0.002735313	0.003599092	0.00064742	0.005436658	0.002966591	0.007691887	-0.001340052	0.004245364	-0.000431915	0.002083416	0.002406216	0.000545603
-0.142	-0.003114504	0.001919569	-0.000777799	0.004746325	0.00418308	0.014405769	0.004132112	0.004012502	0.000391747	0.004864875	0.002606935	0.007068989	0.000360195	0.004153902	0.000126034	0.002207391	0.00112955	-0.00054363
-0.14	-0.00137822	0.002355504	-0.000380458	0.005087108	0.003097018	0.01472474	0.005330351	0.004330628	0.000149029	0.004356452	0.002200749	0.006260746	0.001973724	0.003642919	0.00046834	0.002456238	-0.000234908	-0.001503759
-0.138	2.52E-05	0.002749208	9.63E-05	0.00567806	0.002481084	0.015042818	0.00618696	0.004404579	-3.08E-05	0.003978227	0.001846106	0.005415466	0.003141164	0.002644317	0.000495136	0.002709689	-0.001395386	-0.002120348
-0.136	0.000878282	0.003171347	0.000483903	0.006407186	0.002385138	0.015310112	0.006700142	0.004218832	-0.00011591	0.003735159	0.001616369	0.004700051	0.003680814	0.001316831	0.00021655	0.002868891	-0.002193379	-0.0023108
-0.134	0.001091098	0.003693014	0.000652639	0.007067886	0.002693055	0.015465702	0.006966183	0.003901775	-0.000102412	0.003595704	0.001538418	0.00425919	0.003618272	2.43E-05	-0.000238716	0.002916151	-0.002631709	-0.002131663
-0.132	0.00067071	0.004325274	0.000568763	0.007456761	0.003186522	0.015469848	0.007099587	0.003660549	-1.47E-05	0.00352463	0.001589537	0.004172641	0.003139987	-0.000801357	-0.000682204	0.0029223	-0.002829289	-0.001740283
-0.13	-0.000306904	0.004985203	0.000315258	0.007474199	0.0036482	0.015328992	0.007165416	0.003679322	0.000104977	0.003502708	0.001711601	0.004427631	0.002504918	-0.000845598	-0.000960968	0.002998538	-0.002936483	-0.001333816
-0.128	-0.001698433	0.005513871	6.21E-05	0.007172701	0.003955626	0.01509473	0.007158962	0.004034494	0.000214593	0.003526691	0.001837096	0.004921244	0.001954093	-5.45E-05	-0.001033072	0.003223232	-0.003056289	-0.001089079
-0.126	-0.003279712	0.005748875	-6.20E-06	0.006729294	0.004122412	0.014833472	0.00703557	0.004664618	0.000289806	0.003597756	0.00191739	0.005495701	0.001644649	0.001333582	-0.000978586	0.003588596	-0.003204823	-0.001118085
-0.124	-0.0047555	0.005618796	0.000222579	0.006360029	0.004269626	0.014584028	0.006763044	0.005401159	0.000329774	0.003711559	0.001940572	0.005993671	0.001617468	0.002883123	-0.000941167	0.003998111	-0.003322062	-0.001445262
-0.122	-0.005821682	0.005207569	0.000727736	0.006223298	0.004544677	0.01433205	0.006360163	0.00603693	0.00034807	0.003856768	0.001929285	0.006310245	0.001799618	0.004136154	-0.001038435	0.004314845	-0.0033213	-0.002005406
-0.12	-0.006268422	0.004744463	0.001352273	0.006360871	0.005030834	0.014022219	0.005898963	0.006398442	0.000354897	0.00401985	0.001919264	0.006419832	0.002039978	0.004786306	-0.001295975	0.004433156	-0.003151652	-0.002660383
-0.118	-0.006071207	0.004510785	0.001865114	0.006702056	0.0056948	0.013604559	0.005472873	0.006397914	0.000344028	0.004189957	0.001931646	0.006368893	0.002169248	0.004774729	-0.001640581	0.004336703	-0.002843235	-0.003235186
-0.116	-0.005407043	0.004705145	0.002063596	0.007120458	0.006399449	0.013086452	0.005152576	0.006056511	0.000295956	0.004360396	0.001958048	0.006241146	0.002064715	0.004273083	-0.001948965	0.004115918	-0.002510281	-0.00357143
-0.114	-0.004571483	0.005338386	0.001867751	0.007504798	0.006973512	0.012553582	0.004956267	0.005499955	0.000197246	0.00452813	0.001970146	0.006112517	0.001693838	0.003573652	-0.00211442	0.003937494	-0.002305744	-0.003587268
-0.112	-0.003833728	0.006220283	0.001358989	0.007801795	0.007298661	0.012139163	0.004851949	0.004927228	6.26E-05	0.004694345	0.001948981	0.006014644	0.001120839	0.002945302	-0.002088843	0.003977659	-0.002346881	-0.003320706
-0.11	-0.003311384	0.007049853	0.000743836	0.00801218	0.007365698	0.011952529	0.004791366	0.004553	-5.92E-05	0.004866288	0.001914211	0.005920178	0.000481172	0.002521347	-0.001880956	0.004344414	-0.002651858	-0.002931181
-0.108	-0.002939366	0.00756072	0.000263024	0.008154712	0.007271181	0.012006771	0.004755969	0.004533769	-0.000106747	0.005056971	0.001931316	0.00575455	-5.70E-05	0.002264347	-0.001525066	0.005020096	-0.003125194	-0.002648201
-0.106	-0.00255022	0.007642784	9.35E-05	0.00823332	0.007161807	0.012191442	0.004784642	0.004903019	-4.48E-05	0.005279424	0.00208799	0.00543033	-0.000329085	0.002017146	-0.001053517	0.005852149	-0.003601433	-0.002680139
-0.104	-0.002014721	0.00737338	0.000289787	0.008235049	0.007162889	0.012313049	0.004957975	0.00554974	0.000101542	0.00553689	0.00245042	0.004892821	-0.000208448	0.001616014	-0.000496186	0.006602787	-0.003919864	-0.003121264
-0.102	-0.001351792	0.006947695	0.000784498	0.008158197	0.007331263	0.01218641	0.005339338	0.006261487	0.000244785	0.005814932	0.003024036	0.004158966	0.000355007	0.001014523	9.59E-05	0.007042603	-0.003984348	-0.003902276
-0.1	-0.000735173	0.006558004	0.001434331	0.008043602	0.007651949	0.011727633	0.005904981	0.006819686	0.000271457	0.006081713	0.003741893	0.003329239	0.001299867	0.000354382	0.000628705	0.007049454	-0.003777387	-0.004813924
-0.098	-0.000390488	0.006296042	0.002079461	0.007978167	0.008068571	0.01099638	0.00651021	0.007101093	0.000101283	0.006297726	0.004487571	0.002559211	0.002442087	-6.62E-05	0.000972597	0.006666013	-0.003333217	-0.005599481
-0.096	-0.000446083	0.006134107	0.002588343	0.008059793	0.008520156	0.010164884	0.00692255	0.007128788	-0.000263279	0.006429966	0.005139562	0.001995526	0.003506103	6.85E-05	0.001005858	0.006085417	-0.002701264	-0.006073367
-0.094	-0.00083256	0.005986291	0.002878373	0.008341192	0.008960527	0.009434036	0.006912519	0.007041949	-0.000725676	0.00646307	0.005612595	0.001703616	0.004195045	0.000905088	0.000673438	0.005567178	-0.001930177	-0.006204367
-0.092	-0.001296808	0.005803681	0.002919351	0.00878624	0.009354736	0.008945544	0.006356369	0.007000828	-0.001131057	0.006402586	0.005875991	0.001626504	0.004276342	0.002288092	2.58E-05	0.005320148	-0.00107768	-0.00611583
-0.09	-0.001527669	0.005639651	0.002730592	0.009267066	0.009664979	0.008735868	0.00529687	0.007082697	-0.001334151	0.006270702	0.005945104	0.001603524	0.003653542	0.003770577	-0.000788173	0.005407537	-0.000227116	-0.006001023
-0.088	-0.001322542	0.005643578	0.002375715	0.009607716	0.009844061	0.008748076	0.003932862	0.007230128	-0.001267653	0.006098497	0.005857827	0.001446372	0.002404364	0.00478265	-0.001574581	0.00572159	0.00051305	-0.006003152
-0.086	-0.000697601	0.005988758	0.001951511	0.009655152	0.009846197	0.008883395	0.00254835	0.007280561	-0.000977807	0.005919098	0.005653637	0.001035516	0.000777177	0.004880037	-0.002167324	0.006044363	0.001033997	-0.006132221
-0.084	0.00012143	0.006773932	0.001567601	0.00934495	0.009649957	0.00905578	0.001419095	0.007058748	-0.000608211	0.005764064	0.005365063	0.000385485	-0.000857867	0.003946109	-0.002483254	0.006167472	0.001260847	-0.00627026
-0.082	0.000822049	0.007951438	0.001320736	0.0087328	0.009277481	0.009219957	0.000737805	0.00647801	-0.000336464	0.005661998	0.005019811	-0.000357243	-0.002099881	0.002245346	-0.002533429	0.006011183	0.001174572	-0.006259709
-0.08	0.001170213	0.009318135	0.001273306	0.007979526	0.008795145	0.009366174	0.000581228	0.005593624	-0.000291314	0.00563639	0.004644997	-0.000983302	-0.002632097	0.000308035	-0.002389977	0.005678882	0.000809673	-0.006015737
-0.078	0.001124315	0.01057118	0.001443916	0.007297276	0.008293067	0.009496355	0.000918042	0.0045819	-0.000489486	0.005700142	0.004266249	-0.001319475	-0.002324917	-0.001286547	-0.002131268	0.005412854	0.000233618	-0.005588762
-0.076	0.000838549	0.01140556	0.001810154	0.00687845	0.007855342	0.009604481	0.0016409	0.003660049	-0.000824204	0.005847032	0.003900928	-0.001305598	-0.001285472	-0.002120633	-0.001798497	0.005469158	-0.000475052	-0.005135216
-0.074	0.000561328	0.011615048	0.002317549	0.006832936	0.007538528	0.009675698	0.002603038	0.002991506	-0.001114232	0.00604501	0.003549557	-0.001011199	0.000170809	-0.00205402	-0.001387671	0.005974832	-0.001237668	-0.004814011
-0.072	0.000493379	0.011161316	0.002889639	0.00715385	0.007367916	0.009702736	0.003648333	0.002623075	-0.001192137	0.006239215	0.003190961	-0.000588069	0.001620662	-0.001218489	-0.000879604	0.006844924	-0.001976602	-0.004672701
-0.07	0.000686654	0.0101855	0.00344004	0.007720956	0.007345915	0.009704813	0.00463434	0.002479644	-0.000988648	0.006370661	0.002785152	-0.00018882	0.002670301	7.79E-05	-0.000285863	0.007808155	-0.002618749	-0.004595295
-0.068	0.001035456	0.008954826	0.003890743	0.008338874	0.007457526	0.009731822	0.005453348	0.002413822	-0.000569003	0.006407283	0.002285735	0.000103962	0.003080894	0.001478859	0.000323694	0.008532621	-0.003111241	-0.004348638
-0.066	0.001356975	0.00776456	0.004196378	0.008797606	0.007663418	0.009846571	0.006053707	0.002284271	-0.000100063	0.00637164	0.001660827	0.000303933	0.002839658	0.00268895	0.000836319	0.008787883	-0.003445652	-0.003706716
-0.064	0.001507859	0.006831704	0.004364697	0.008937951	0.007887716	0.010092661	0.006453067	0.002027236	0.000235702	0.006344326	0.000916142	0.000495705	0.002151321	0.003539967	0.001152557	0.008557272	-0.003673809	-0.002588945
-0.062	0.001469154	0.006225926	0.004458123	0.008702769	0.008020332	0.010466989	0.00672992	0.001688956	0.000333777	0.006431831	0.000109139	0.000777497	0.00135282	0.004008194	0.001250442	0.008040881	-0.003895756	-0.00113738
-0.06	0.00135351	0.005868139	0.004566996	0.008156615	0.007949086	0.010914128	0.006987012	0.001403036	0.000218662	0.006710256	-0.000657423	0.001204103	0.000783328	0.004187123	0.001214589	0.007549357	-0.004215232	0.000313017
-0.058	0.001331907	0.005593221	0.004761244	0.007463787	0.00761463	0.011345734	0.007297198	0.001322902	2.61E-05	0.007176583	-0.001266645	0.001757513	0.000660741	0.004227766	0.001205721	0.007346575	-0.004680902	0.001361986
-0.056	0.001523835	0.00524634	0.005043199	0.006829399	0.007057368	0.011672275	0.007659025	0.001542543	-7.16E-05	0.007739832	-0.001632688	0.002354746	0.001015776	0.004267969	0.001380979	0.007524227	-0.005245742	0.001710853
-0.054	0.001916624	0.004767274	0.005328395	0.006425182	0.006420692	0.011827687	0.007989497	0.002047028	4.55E-05	0.00826224	-0.001737435	0.002883349	0.001708291	0.004379529	0.001806568	0.007969966	-0.005771809	0.00128902
-0.052	0.002365639	0.004227962	0.005469497	0.006330977	0.005897119	0.011775766	0.008163023	0.002718174	0.000388047	0.008629183	-0.001636381	0.003244519	0.002510825	0.00455389	0.002410661	0.008439362	-0.006082932	0.000282123
-0.05	0.002677107	0.003808583	0.005317463	0.006516695	0.005640493	0.011502587	0.00807744	0.003389591	0.000862666	0.00880792	-0.00142813	0.003385724	0.003211533	0.004726128	0.003004843	0.008688759	-0.006040218	-0.000947172
-0.048	0.002720892	0.003720971	0.004794963	0.006869808	0.005692642	0.011009863	0.007710377	0.003918341	0.001329567	0.008861454	-0.001204776	0.003314018	0.003684462	0.004815752	0.003366779	0.008599267	-0.005602519	-0.002004623
-0.046	0.002500172	0.00411088	0.003948847	0.007251127	0.00596819	0.010320886	0.007135588	0.004234519	0.001680672	0.008909719	-0.001013054	0.003090039	0.003903161	0.004757964	0.00334441	0.008232197	-0.004844409	-0.002608632
-0.044	0.002131416	0.004974671	0.002954802	0.00755021	0.006308023	0.009494949	0.006492523	0.004349863	0.001894477	0.009059445	-0.000849195	0.002807168	0.003909888	0.004518002	0.002932019	0.007792115	-0.003929467	-0.002677319
-0.042	0.001751973	0.006127877	0.002065984	0.007716303	0.006571057	0.008633209	0.005929818	0.004332139	0.00204042	0.009339515	-0.00068634	0.00256128	0.003776471	0.004099311	0.002281336	0.007518777	-0.00305598	-0.002333634
-0.04	0.001423166	0.007248337	0.001522109	0.007756954	0.006711506	0.007860267	0.005554766	0.004266247	0.002233229	0.009675445	-0.000510833	0.002418386	0.003585812	0.003555837	0.001642563	0.007561543	-0.002397765	-0.001837529
-0.038	0.001097478	0.007984801	0.001456439	0.007714576	0.006797989	0.007282643	0.005409463	0.004221231	0.002563645	0.009918011	-0.000340284	0.002391145	0.003432532	0.003000987	0.001263685	0.007896921	-0.002057303	-0.001477664
-0.036	0.000673048	0.008092315	0.001843427	0.007640628	0.006965012	0.006945932	0.005473457	0.004231603	0.003043024	0.009915227	-0.000212971	0.002436248	0.00341702	0.002590701	0.001293527	0.008330797	-0.00204122	-0.001462257
-0.034	9.63E-05	0.007534316	0.002512882	0.00758308	0.007325833	0.006818467	0.005678158	0.004294816	0.003590309	0.009594993	-0.000161578	0.002478519	0.003609151	0.002469986	0.001729914	0.00858762	-0.002265468	-0.001846831
-0.032	-0.000559975	0.006504414	0.003224232	0.007588386	0.007896551	0.00681481	0.005921346	0.004383176	0.00406706	0.009017358	-0.000194254	0.002453464	0.003989743	0.002701618	0.00243042	0.008447226	-0.002592111	-0.002523297
-0.03	-0.001102497	0.005356082	0.003765036	0.00770505	0.008573872	0.006845999	0.006082292	0.004465178	0.004341531	0.008366611	-0.000296731	0.002345993	0.004410949	0.003218449	0.003174841	0.007863795	-0.002887623	-0.003273842
-0.028	-0.001316789	0.004472026	0.004028534	0.007973639	0.009178217	0.006865381	0.006045941	0.0045262	0.004349167	0.007880752	-0.000449753	0.002200048	0.004622157	0.003833446	0.003747899	0.007005961	-0.00307783	-0.003867854
-0.026	-0.001104162	0.004134438	0.00403928	0.008400747	0.009537929	0.006883151	0.005740299	0.004576028	0.004120446	0.007746975	-0.000643032	0.002087909	0.004375936	0.0043071	0.004006207	0.006193528	-0.003170981	-0.004160412
-0.024	-0.000573303	0.004444048	0.003923307	0.008933564	0.00956905	0.006944665	0.005175065	0.004639837	0.003763454	0.008011778	-0.000872022	0.002053621	0.003572418	0.004441303	0.003907885	0.005756923	-0.003236869	-0.004152622
-0.022	-1.85E-05	0.005309493	0.003843992	0.009460119	0.009309414	0.007092382	0.004459229	0.00474117	0.003410671	0.008551252	-0.001119959	0.002065508	0.002363487	0.004156718	0.003502095	0.005888163	-0.003354905	-0.003989533
-0.02	0.000219936	0.006497318	0.003935785	0.009847865	0.008892113	0.007339017	0.003779803	0.004890334	0.0031565	0.009121363	-0.001341853	0.002013217	0.001145551	0.003521975	0.002892639	0.006559715	-0.003562278	-0.003895658
-0.018	-5.63E-05	0.007712919	0.004263241	0.010006488	0.008476046	0.007666143	0.003341847	0.005084217	0.003017025	0.009469716	-0.001467296	0.001761144	0.000421572	0.002726012	0.002197488	0.007552109	-0.003830424	-0.004072625
-0.016	-0.000771351	0.008686134	0.004816463	0.009938889	0.00817239	0.008041436	0.003292386	0.005309965	0.002934114	0.00945682	-0.001424317	0.001234162	0.000585156	0.002004842	0.001521547	0.008571683	-0.004076949	-0.004598495
-0.014	-0.001578726	0.009238834	0.005535318	0.009745782	0.008004988	0.008435149	0.003661145	0.005542595	0.002823371	0.009125424	-0.001170303	0.000486373	0.001727709	0.001551606	0.000949629	0.009389614	-0.004199391	-0.005374155
-0.012	-0.002007526	0.00932063	0.006343464	0.009576045	0.00792174	0.008822459	0.00434501	0.005736845	0.002639649	0.008679223	-0.000710272	-0.00029312	0.00356832	0.001446672	0.000552385	0.009925636	-0.004109535	-0.006148158
-0.01	-0.001681714	0.009001899	0.00717434	0.009549964	0.007845502	0.009174387	0.005143262	0.005826789	0.002419184	0.008379031	-9.23E-05	-0.000850205	0.005550293	0.001639397	0.000390078	0.010237638	-0.0037558	-0.006619793
-0.008	-0.000503047	0.008424808	0.00798131	0.009701457	0.007732271	0.009451309	0.005829569	0.005746811	0.002267272	0.008410229	0.000614521	-0.000980369	0.007067184	0.001990084	0.000501547	0.010438142	-0.003134064	-0.006579441
-0.006	0.001296538	0.007737138	0.008734609	0.009973764	0.007602888	0.009609391	0.006233955	0.005470339	0.002293449	0.008792289	0.001344484	-0.000628761	0.007717016	0.00234735	0.000878728	0.010601594	-0.002292723	-0.006016901
-0.004	0.003258318	0.007042246	0.00941301	0.010268807	0.0075318	0.009615525	0.006302143	0.005045016	0.002531668	0.009377854	0.002049345	7.85E-05	0.007463375	0.002618583	0.001444495	0.010723077	-0.001333341	-0.005139158
-0.002	0.004903292	0.006398005	0.009997225	0.010516195	0.007601566	0.009457949	0.006106132	0.004596405	0.002897394	0.009937055	0.002698248	0.000889464	0.006624859	0.002795591	0.002054276	0.010747474	-0.000398565	-0.004281091
0	0.005936964	0.00586689	0.01046761	0.010716765	0.007850351	0.009144764	0.005797749	0.004286029	0.003213816	0.010275035	0.003270193	0.001540582	0.005698298	0.002925709	0.002530122	0.010636662	0.000361116	-0.003748591
0.002	0.006349924	0.00557441	0.010804529	0.010934818	0.008241479	0.008695041	0.005522667	0.004237353	0.003297147	0.010315923	0.003747543	0.001871386	0.005105103	0.003053371	0.002717372	0.010417516	0.000837731	-0.003672381
0.004	0.006371682	0.005718082	0.010988209	0.011248181	0.008670361	0.008134569	0.005337506	0.004465911	0.003054087	0.010112117	0.004116026	0.001885014	0.004992647	0.003172583	0.002539851	0.01017289	0.001012999	-0.003946411
0.006	0.006313318	0.006493453	0.010996831	0.011691952	0.00900409	0.007502019	0.005177313	0.004854178	0.002535837	0.009785772	0.004370508	0.00172877	0.00519328	0.003221279	0.002030573	0.009983172	0.000974297	-0.004282824
0.008	0.006391947	0.007968615	0.010805909	0.012232945	0.009133724	0.006859788	0.004897771	0.005190474	0.001917913	0.009447472	0.004522203	0.001610116	0.00535811	0.003118057	0.00132496	0.009864465	0.000883573	-0.004354631
0.01	0.006630651	0.009986178	0.01039459	0.012789097	0.009014953	0.006297171	0.004372823	0.005257448	0.001416428	0.009143192	0.004601861	0.00169226	0.005184455	0.002815683	0.000618762	0.009751009	0.00090869	-0.003954338
0.012	0.006877871	0.012167145	0.009762045	0.013278085	0.008678997	0.005918253	0.003592468	0.004928881	0.001184874	0.008854898	0.004654978	0.00201828	0.004604303	0.00233932	0.00010486	0.009536527	0.001149959	-0.003091807
0.014	0.006922708	0.014036187	0.008949226	0.013661768	0.008209448	0.005817716	0.002703438	0.00422833	0.001243264	0.008543489	0.004728676	0.002494617	0.003829105	0.001790065	-9.05E-05	0.009148452	0.001598452	-0.001986884
0.016	0.006630471	0.015205713	0.008053221	0.013958603	0.007696976	0.006054375	0.001966403	0.003325048	0.001471308	0.008199329	0.004853127	0.002936223	0.003230889	0.001318989	5.12E-05	0.008606846	0.002143363	-0.000968603
0.018	0.006023025	0.015523965	0.007219252	0.014219	0.007195069	0.006633362	0.001651157	0.002473019	0.001664753	0.007865459	0.005024798	0.003149595	0.003135421	0.001088502	0.000438432	0.008031318	0.00262009	-0.000335048
0.02	0.005268058	0.015115613	0.006602883	0.01448252	0.006700259	0.00750264	0.001923457	0.001922045	0.001626093	0.007618804	0.005200652	0.0030166	0.00364828	0.001234555	0.000907027	0.007590513	0.002873027	-0.0002403
0.022	0.004593529	0.014301292	0.00631127	0.014746193	0.006167682	0.008562614	0.00277544	0.001836703	0.001249323	0.00752183	0.005309205	0.002544578	0.004604544	0.001833534	0.001283387	0.007419771	0.002807196	-0.000655375
0.024	0.004182676	0.013445869	0.006349553	0.014964415	0.005553465	0.009683892	0.004025185	0.002248931	0.00056553	0.007576173	0.005277306	0.001863401	0.005655976	0.002871093	0.001447751	0.007549562	0.002415466	-0.001408175
0.026	0.00410628	0.012807654	0.006604604	0.015080166	0.004859843	0.010727349	0.005377978	0.003055261	-0.000266219	0.007710606	0.005062128	0.001172583	0.00643402	0.004218305	0.001371963	0.007881894	0.001778259	-0.00227115
0.028	0.00432114	0.012453152	0.00688519	0.015067385	0.004156351	0.01156305	0.006521961	0.004054526	-0.001017376	0.007815867	0.004673079	0.000662015	0.006699575	0.005631528	0.00111894	0.008229271	0.001037001	-0.003047719
0.03	0.004720745	0.012265459	0.00700804	0.014956759	0.003563067	0.012086485	0.007224657	0.005011648	-0.00147572	0.007809228	0.004170751	0.000440908	0.006413714	0.006795373	0.000809277	0.008398822	0.000344864	-0.003620084
0.032	0.005197156	0.012035306	0.00688941	0.014826307	0.00320287	0.012232056	0.007400379	0.005726705	-0.001526536	0.007690261	0.003640885	0.000505215	0.005714236	0.0074111	0.000572595	0.008280012	-0.0001927	-0.003949224
0.034	0.005677409	0.011595694	0.006591326	0.014759316	0.003147697	0.011984173	0.007128847	0.006085773	-0.001197081	0.007551094	0.003156143	0.000755347	0.004829601	0.007300969	0.000501603	0.007891979	-0.000562912	-0.004043165
0.036	0.006119345	0.010932775	0.006291572	0.014794413	0.003387807	0.011384245	0.006617719	0.006078818	-0.000645109	0.007530819	0.002746533	0.001052213	0.00397824	0.006481908	0.00062249	0.007366698	-0.000849861	-0.003924704
0.038	0.00648281	0.010215299	0.006188095	0.014900403	0.003840224	0.010530567	0.006121893	0.005784367	-9.37E-05	0.007737501	0.002396487	0.001281401	0.003296577	0.005169401	0.00088688	0.006880442	-0.00118661	-0.00362091
0.04	0.006705373	0.009721581	0.006387755	0.014994511	0.004390529	0.009566826	0.005851251	0.00533568	0.000262244	0.00818213	0.002071114	0.001393564	0.002818958	0.00370754	0.001187528	0.006574159	-0.001674595	-0.003176698
0.042	0.006703287	0.009694418	0.006842415	0.014995051	0.004943808	0.008656189	0.005904108	0.004888301	0.000336621	0.008762981	0.001754722	0.001404696	0.002506504	0.002460561	0.001397923	0.006505451	-0.002314837	-0.002677384
0.044	0.006402346	0.010202812	0.007371951	0.01487633	0.005456513	0.007944559	0.006252212	0.004597266	0.000184599	0.009309565	0.001475505	0.001362979	0.0023023	0.001713362	0.001426622	0.0066518	-0.002993804	-0.002256269
0.046	0.005783426	0.011088296	0.007765117	0.014691572	0.005933537	0.007523998	0.006776839	0.004596887	-3.04E-05	0.009661941	0.001297242	0.00130633	0.002179537	0.001612895	0.001265969	0.006950786	-0.003537181	-0.002072149
0.048	0.00491797	0.012032178	0.007903096	0.014549754	0.006396481	0.007411672	0.007331894	0.004970413	-0.00011955	0.009742896	0.001280016	0.001237002	0.002156996	0.00215251	0.001007728	0.007343821	-0.003802902	-0.00225807
0.05	0.003967213	0.012708244	0.00783486	0.014560331	0.006846728	0.007554286	0.00780041	0.00571135	3.81E-05	0.009587332	0.001433139	0.00112742	0.002275555	0.003186476	0.000809028	0.007794241	-0.003760083	-0.002862157
0.052	0.003134159	0.012935335	0.007758775	0.01477751	0.007248799	0.007855703	0.008121183	0.006699585	0.000436775	0.009317766	0.001691378	0.000951948	0.002552847	0.004465759	0.000817069	0.008273935	-0.003507843	-0.003810694
0.054	0.002586118	0.012750482	0.007917127	0.015172647	0.007544593	0.008214018	0.008284725	0.007720305	0.000949556	0.009082203	0.001934452	0.000723003	0.002948449	0.005693311	0.00108629	0.008737294	-0.003223314	-0.004915227
0.056	0.002384646	0.012364261	0.008459816	0.015645576	0.00768729	0.008550413	0.008312645	0.008535361	0.001392225	0.008987659	0.002043001	0.000506695	0.003363409	0.00659904	0.001533659	0.009108492	-0.003070585	-0.005928742
0.058	0.00246456	0.012032122	0.009351797	0.016065873	0.007669821	0.008820906	0.008238495	0.008981126	0.001612184	0.009061392	0.001960315	0.000404693	0.00367785	0.007019706	0.001960506	0.009298979	-0.003123106	-0.006629695
0.06	0.002677601	0.011919143	0.010375329	0.016324101	0.007527046	0.009013931	0.008099595	0.009042673	0.001555179	0.009255793	0.001722548	0.000509961	0.003806508	0.006954555	0.0021361	0.009250813	-0.003342859	-0.006896712
0.062	0.002874553	0.012028241	0.011226857	0.016373336	0.007310094	0.009142326	0.007936235	0.00886158	0.001277721	0.009489639	0.001437056	0.000860966	0.00373862	0.006568944	0.001906101	0.008981133	-0.003624535	-0.00674203
0.064	0.002976144	0.012223578	0.011658103	0.01624694	0.007052322	0.009235477	0.007789582	0.008668009	0.000904515	0.009699364	0.001220645	0.001420031	0.003538337	0.006134617	0.001272886	0.008597303	-0.003872428	-0.006291051
0.066	0.002990995	0.012323473	0.011589009	0.016045612	0.006753769	0.009329827	0.007692922	0.008668712	0.000559522	0.009870569	0.001134606	0.002087044	0.003305173	0.005924024	0.000406728	0.008263579	-0.004059711	-0.00572127
0.068	0.002979071	0.012207463	0.011137681	0.015895523	0.006398547	0.009454177	0.007660775	0.008944947	0.000310405	0.010033702	0.001155933	0.002739678	0.003120143	0.006098105	-0.000421815	0.008127817	-0.004233866	-0.005187283
0.07	0.002994209	0.011879598	0.010557904	0.015891328	0.005995199	0.009611549	0.007684718	0.009410353	0.000153817	0.010231291	0.001201036	0.003279041	0.003010466	0.006636348	-0.000957828	0.008244191	-0.004469398	-0.004761783
0.072	0.003047439	0.011459756	0.010122053	0.016048965	0.005610647	0.009767681	0.007740246	0.00985107	4.37E-05	0.010481416	0.001185901	0.003660237	0.002951675	0.007345305	-0.001069497	0.008538836	-0.004801105	-0.004415586
0.074	0.003111517	0.01112035	0.010010241	0.016293501	0.005368972	0.009857926	0.00780048	0.010029799	-5.80E-05	0.010761895	0.001086417	0.003897146	0.002902757	0.007946248	-0.000793216	0.008847334	-0.005178282	-0.004044749
0.076	0.003150436	0.01100404	0.01025599	0.016492514	0.005407423	0.009813961	0.007844058	0.009804825	-0.000139604	0.011023209	0.000963571	0.004043421	0.002847389	0.008205223	-0.000292833	0.009009148	-0.005463694	-0.003538419
0.078	0.003146468	0.011165849	0.010763869	0.016520564	0.005809359	0.009598716	0.007849241	0.009205149	-0.000132241	0.011217084	0.000940104	0.004160467	0.002813991	0.008041981	0.000240962	0.008965831	-0.005474064	-0.002859234
0.08	0.003108681	0.011563439	0.011376945	0.016320846	0.006549742	0.009230204	0.007778828	0.008423443	5.83E-05	0.011318573	0.001141768	0.004286768	0.002862405	0.00756182	0.00069052	0.008802434	-0.005042525	-0.002094973
0.082	0.003066045	0.012087115	0.011952247	0.015930826	0.007483956	0.008779077	0.007569745	0.00773082	0.000494829	0.011327866	0.001633222	0.004420886	0.003043885	0.006995993	0.001052493	0.008703362	-0.004080112	-0.001448653
0.084	0.003059503	0.012607471	0.012407666	0.015459584	0.00838918	0.00833919	0.0071416	0.007355823	0.001160533	0.011255199	0.002380162	0.004523253	0.00335747	0.006584329	0.001400631	0.008846496	-0.002615632	-0.001162468
0.086	0.003137012	0.013015007	0.012725645	0.015032622	0.009042062	0.007984682	0.006426509	0.007386607	0.001947463	0.011104312	0.003255344	0.004533598	0.003728067	0.006464378	0.001802963	0.00929553	-0.000799263	-0.001410314
0.088	0.003344733	0.0132439	0.012922838	0.014736509	0.009299603	0.007734688	0.005408883	0.007739967	0.002694435	0.010867333	0.004085927	0.004395186	0.004023294	0.006622669	0.002253856	0.00995071	0.001135665	-0.002213332
0.09	0.00370576	0.013281234	0.013009207	0.014591771	0.00914919	0.007543083	0.004154565	0.00820745	0.003255817	0.010532212	0.004720574	0.00407722	0.004105472	0.006927397	0.002668044	0.010583235	0.002941742	-0.003422504
0.092	0.004192756	0.013165061	0.012961421	0.014562534	0.008707564	0.007319829	0.002810993	0.008554347	0.003564127	0.010094183	0.005086196	0.003590401	0.00389497	0.007217625	0.00293675	0.010934317	0.004430692	-0.004774622
0.094	0.004717037	0.012974997	0.012726128	0.014589398	0.008171147	0.006977613	0.001574103	0.008625305	0.003651765	0.009563333	0.005210377	0.002992997	0.003414673	0.00739412	0.003000738	0.01083122	0.005519346	-0.005987437
0.096	0.005148389	0.012805969	0.012253814	0.014622751	0.007740976	0.006485043	0.000631207	0.008411544	0.003620827	0.00896816	0.005201231	0.002384901	0.002790367	0.007462576	0.002887861	0.01026759	0.006229003	-0.006848714
0.098	0.005362144	0.012727518	0.01154816	0.0146397	0.007554393	0.005902688	0.000100488	0.008050968	0.003581119	0.008358722	0.005196661	0.001886568	0.002203484	0.007507889	0.002690443	0.009415493	0.006645343	-0.007265576
0.1	0.005289567	0.012745435	0.010704744	0.014641589	0.007648934	0.00538061	-1.03E-05	0.007759826	0.003593545	0.007809195	0.005307729	0.001604357	0.001815194	0.00761735	0.002502105	0.008566003	0.006866023	-0.007265755
0.102	0.004942606	0.012788545	0.009913201	0.014640382	0.00796605	0.00510868	0.000188514	0.007724713	0.003648811	0.007412975	0.005580423	0.001593253	0.001693725	0.007800876	0.002359913	0.008022112	0.006964487	-0.006963205
0.104	0.004402806	0.01274157	0.009411084	0.014644876	0.008384536	0.00523387	0.000499712	0.008003069	0.003687601	0.007262696	0.005989419	0.001834876	0.001779541	0.00795762	0.00222757	0.007985885	0.006983142	-0.006505373
0.106	0.003785097	0.012516169	0.009400966	0.01465397	0.008765229	0.005780668	0.000700125	0.008482275	0.003644075	0.007416716	0.006461107	0.002245588	0.001908136	0.007914195	0.00202448	0.008483012	0.00694754	-0.006019736
0.108	0.003200892	0.012127596	0.009964027	0.014658701	0.008991311	0.006618791	0.000615186	0.008923274	0.003485476	0.007865664	0.006910975	0.002714358	0.001885647	0.007517464	0.001675497	0.00935396	0.00688333	-0.005574084
0.11	0.002737129	0.011728277	0.011011259	0.014651106	0.008996367	0.007504101	0.000181304	0.009074122	0.003228018	0.008518199	0.007275754	0.003151672	0.001583224	0.006732547	0.001150134	0.010313832	0.006821531	-0.005164213
0.112	0.002452517	0.011566263	0.01230085	0.01463621	0.008777553	0.008180871	-0.000528759	0.008800031	0.002925534	0.009218483	0.007526	0.003521936	0.001002158	0.005690952	0.000474152	0.011056741	0.006790142	-0.004735532
0.114	0.002382763	0.011882006	0.013520652	0.014641836	0.008392474	0.008497221	-0.001330032	0.008161068	0.002642008	0.009792885	0.007657595	0.003840378	0.000276455	0.004657185	-0.000283567	0.011366269	0.006799447	-0.0042287
0.116	0.002541012	0.012786932	0.014402503	0.014720336	0.007938966	0.008472816	-0.001993755	0.00739395	0.002423842	0.010109483	0.007672528	0.004137864	-0.000389437	0.003928014	-0.001031656	0.01119229	0.006829126	-0.003628994
0.118	0.002910981	0.01418781	0.014817887	0.014937353	0.007521314	0.008282394	-0.002333434	0.006803742	0.00228458	0.01012669	0.007565966	0.004417446	-0.000813017	0.003712091	-0.00167259	0.010668136	0.006824536	-0.002993202
0.12	0.003440503	0.015801252	0.014812369	0.015347141	0.007214582	0.00816473	-0.00227112	0.006619443	0.002206197	0.009910339	0.007331508	0.004631972	-0.000906009	0.004045736	-0.002114888	0.010061312	0.00670632	-0.002437436
0.122	0.004045996	0.017254552	0.014566936	0.015961938	0.007044228	0.008307073	-0.001854521	0.006886611	0.002152534	0.009609864	0.006982179	0.004699106	-0.000691758	0.004782081	-0.00228836	0.009671675	0.00639413	-0.002089966
0.124	0.004635115	0.018229998	0.014310665	0.016729793	0.006994003	0.008766372	-0.00121821	0.007447477	0.002087295	0.009399677	0.006571893	0.004546815	-0.000265252	0.005653401	-0.002166133	0.009711153	0.005840877	-0.002029403
0.126	0.005139637	0.018585173	0.014230218	0.017535463	0.007040016	0.009463562	-0.000511724	0.008012762	0.001990228	0.009407459	0.006198189	0.00416376	0.000272552	0.006375239	-0.001783585	0.010209618	0.005066134	-0.002237692
0.128	0.00554066	0.018397559	0.014416256	0.018229952	0.007190942	0.01024478	0.000165628	0.008284898	0.001868243	0.009659392	0.005977011	0.003624826	0.000862907	0.006745506	-0.001238554	0.010988203	0.004172417	-0.002590671
0.13	0.005867091	0.017913796	0.014860686	0.018680482	0.007506852	0.010968571	0.000787602	0.008075421	0.001758505	0.010068209	0.005996725	0.003075023	0.001490114	0.006702267	-0.000664315	0.011718205	0.003329316	-0.002895045
0.132	0.006165739	0.017427197	0.015490665	0.018822187	0.008079758	0.011571444	0.001372482	0.007371369	0.001719614	0.010472062	0.00627292	0.002677494	0.002138859	0.006327664	-0.00018556	0.012048829	0.00272308	-0.002960964
0.134	0.006465577	0.017145563	0.016212254	0.018690788	0.008982983	0.012084065	0.001928542	0.006331314	0.001809312	0.010708045	0.006729337	0.002550979	0.002745829	0.005804921	0.000117893	0.01175496	0.002487753	-0.002679806
0.136	0.006762279	0.017108994	0.016943085	0.01842305	0.010217939	0.012598975	0.002414147	0.005220522	0.002053734	0.01068683	0.007218566	0.002728279	0.003187427	0.005349221	0.000221656	0.01084003	0.002646767	-0.002073712
0.138	0.00703705	0.017199514	0.017628808	0.018223435	0.011690328	0.013213325	0.002743394	0.004312647	0.002422731	0.010432558	0.007576793	0.003154606	0.00332273	0.005133763	0.000141034	0.009544501	0.003095139	-0.001291178
0.14	0.00729554	0.017238497	0.018248679	0.018305854	0.013231301	0.013975384	0.002836625	0.003794449	0.002828192	0.010068203	0.007688313	0.003721803	0.003071448	0.00523207	-9.26E-05	0.008250475	0.003634577	-0.000546519
0.142	0.007591838	0.017116878	0.018816245	0.018826624	0.014653722	0.014855183	0.002682278	0.003710072	0.003152101	0.009753452	0.007528329	0.004315613	0.002477856	0.00559757	-0.000441958	0.007321407	0.00404699	-3.04E-05
0.144	0.008012103	0.016885844	0.019375703	0.01982827	0.015815889	0.015747518	0.002367352	0.003966778	0.003293734	0.009606246	0.007162898	0.004850025	0.001717968	0.006090687	-0.00085563	0.006951024	0.004172019	0.00016626
0.146	0.008621182	0.016750411	0.019990657	0.021214426	0.016664068	0.016504306	0.002052442	0.004399407	0.003212049	0.009648666	0.006706648	0.005276631	0.001039989	0.006546041	-0.001256152	0.007094632	0.003951771	7.48E-05
0.148	0.009408745	0.016965385	0.020724084	0.02277106	0.017238543	0.016986296	0.001903447	0.004861926	0.002941467	0.009805231	0.006261809	0.005575629	0.000668711	0.006850944	-0.001544652	0.007517563	0.003425934	-0.000191195
0.15	0.010276482	0.01768743	0.021614603	0.024235641	0.017645533	0.017118218	0.002017694	0.005299291	0.002574674	0.009952863	0.005871408	0.005745354	0.000721305	0.006999833	-0.001629773	0.007933596	0.002689296	-0.000516069
0.152	0.011083362	0.018865901	0.022659111	0.025394376	0.018009833	0.016928438	0.002382512	0.005761081	0.002224185	0.00999212	0.005510186	0.005802384	0.001169583	0.007099394	-0.00146813	0.008156386	0.001844429	-0.000852399
0.154	0.011728028	0.020240768	0.023810772	0.026167603	0.018427683	0.016556387	0.00288354	0.006347907	0.001983045	0.009897779	0.005114734	0.005790202	0.001857059	0.007318613	-0.001093019	0.008180374	0.000979449	-0.001234697
0.156	0.012215259	0.021447973	0.02499454	0.026640507	0.018936949	0.016218928	0.003351343	0.007122479	0.00189937	0.009721813	0.004631619	0.005783582	0.002553012	0.007804753	-0.000610831	0.008149112	0.000175489	-0.001726733
0.158	0.012661756	0.022177033	0.026133611	0.027017963	0.019513863	0.016142785	0.003622155	0.008040296	0.001968496	0.009552164	0.004055415	0.005875301	0.003022446	0.008601544	-0.000164153	0.008238891	-0.00047613	-0.002336838
0.16	0.013232301	0.022300126	0.02717386	0.027520565	0.020094655	0.016485792	0.003591912	0.008945869	0.002138626	0.009457001	0.003438565	0.006142522	0.003098397	0.009608268	0.000121467	0.008536264	-0.000875278	-0.002961649
0.162	0.01403868	0.021910742	0.028093614	0.028272688	0.020609748	0.017277703	0.003251293	0.00964235	0.002325252	0.009449144	0.002873135	0.006605076	0.002744964	0.010604659	0.000183114	0.008986274	-0.000944737	-0.003406701
0.164	0.015058605	0.02126593	0.028893545	0.029240309	0.021013482	0.018407562	0.002695819	0.009995934	0.002433603	0.009487652	0.002458946	0.007197423	0.002093232	0.011335661	3.88E-05	0.009437722	-0.000675494	-0.003482794
0.166	0.016120279	0.020669307	0.029572765	0.030250398	0.02129654	0.019666397	0.002105793	0.01001409	0.002388759	0.0095082	0.002274366	0.00777451	0.001423875	0.011620409	-0.000225835	0.009746417	-0.000152673	-0.003126641
0.168	0.016965893	0.020355422	0.030106353	0.031079133	0.021478618	0.020829836	0.001696238	0.009849632	0.00216806	0.009457565	0.00235943	0.008157149	0.001082985	0.011432475	-0.000493945	0.00986376	0.000463384	-0.00247151
0.17	0.017366886	0.020420779	0.030440311	0.031559357	0.021588561	0.021744542	0.001647386	0.009725045	0.001822549	0.009310141	0.002711481	0.008201879	0.001348923	0.010909664	-0.000658855	0.009853228	0.000998062	-0.001819049
0.172	0.017239185	0.020817951	0.030510846	0.031650003	0.021643037	0.022378751	0.002038172	0.009816507	0.001472245	0.009060498	0.00328807	0.00786436	0.002301974	0.010285676	-0.000654795	0.009828442	0.001334933	-0.001518214
0.174	0.016705986	0.021405599	0.030280562	0.031434827	0.021633975	0.02281456	0.002810121	0.010158685	0.001269101	0.00870363	0.004011999	0.007225059	0.003760381	0.009775518	-0.000468463	0.009857708	0.001459839	-0.001807114
0.176	0.016070979	0.022021527	0.029773561	0.031060121	0.021531807	0.023188519	0.003777765	0.010622698	0.001337639	0.00822303	0.004775945	0.006463736	0.005319131	0.009476316	-0.000129959	0.009898066	0.001451039	-0.00269713
0.178	0.015705272	0.022550215	0.029090003	0.030654395	0.021306514	0.023614331	0.004685125	0.010980495	0.001718725	0.007600693	0.00545029	0.005794267	0.006484924	0.009337469	0.000309209	0.009803867	0.001422407	-0.003955826
0.18	0.015893163	0.0229649	0.028388254	0.030277529	0.020960846	0.024128914	0.00529116	0.011021998	0.00234463	0.006847665	0.005901828	0.005389812	0.006859868	0.009214191	0.000798939	0.009410582	0.001453594	-0.005195886
0.182	0.016705887	0.023330857	0.027836531	0.029922326	0.020560886	0.024687142	0.005455299	0.010662896	0.003059477	0.006037244	0.006027881	0.005330013	0.006303656	0.008969745	0.001302722	0.008649225	0.001547794	-0.006028105
0.184	0.01796535	0.023769197	0.027551068	0.029555403	0.020243835	0.025202511	0.005192071	0.009986137	0.003676331	0.005315134	0.005799303	0.005587574	0.00500834	0.00856318	0.001791993	0.007626357	0.001640495	-0.00620859
0.186	0.019315544	0.024388145	0.027547763	0.029161398	0.020188221	0.025605733	0.004669927	0.009199544	0.004043231	0.004869286	0.005291245	0.006052197	0.003445782	0.008074143	0.002226513	0.006618993	0.001650194	-0.005719843
0.188	0.020368086	0.02520919	0.027732285	0.028757673	0.020548843	0.025886452	0.004148143	0.008538466	0.004088203	0.004863806	0.00467669	0.006576023	0.002195647	0.007657693	0.002534291	0.005978524	0.001536635	-0.004758763
0.19	0.020853495	0.026124188	0.027937458	0.028371788	0.021380759	0.026095776	0.003870833	0.008169265	0.003827346	0.005365312	0.004171815	0.007022012	0.001713754	0.007463641	0.002610261	0.005986297	0.001328336	-0.003646871
0.192	0.02071343	0.026913296	0.027993268	0.028002992	0.022589965	0.026312375	0.003960482	0.008140203	0.003341108	0.006300282	0.003950558	0.007301793	0.002137573	0.007567929	0.002345686	0.006730008	0.001103643	-0.002705539
0.194	0.020103485	0.02732899	0.02779711	0.027601874	0.023942513	0.026597082	0.004361578	0.008390103	0.002738168	0.007469787	0.004070366	0.007396291	0.003223884	0.007944554	0.001681687	0.008060146	0.000941522	-0.002142756
0.196	0.019312907	0.027205786	0.027351598	0.027091345	0.0251379	0.026965189	0.004864626	0.008793414	0.002125494	0.008619112	0.004450845	0.007357174	0.004456865	0.008481357	0.000662861	0.009643714	0.000876729	-0.001989686
0.198	0.018641487	0.026542004	0.02675456	0.026422863	0.025919	0.027392301	0.005203527	0.009209169	0.001592375	0.009529475	0.004920362	0.007288786	0.005282324	0.009023147	-0.000543258	0.011086727	0.000889464	-0.00210438
0.2	0.01828683	0.025514823	0.026149366	0.025633275	0.026169605	0.027845486	0.005181572	0.009514622	0.001203871	0.010087063	0.005306131	0.007312695	0.005356247	0.009422613	-0.001683753	0.012068583	0.000933286	-0.002238772
0.202	0.01828597	0.024424428	0.025660797	0.024860682	0.025954611	0.02831392	0.004764687	0.009625016	0.000994192	0.01029842	0.005516753	0.007522662	0.004685922	0.0095851	-0.002508758	0.01243291	0.000978322	-0.00214573
0.204	0.018530526	0.023600082	0.025344858	0.024299558	0.025485506	0.028815172	0.004097394	0.009508631	0.000956392	0.010252421	0.005571679	0.007944786	0.003601017	0.00949528	-0.00287437	0.012207642	0.001038672	-0.001685324
0.206	0.018838397	0.023305859	0.025171857	0.024113759	0.025029484	0.029372155	0.00343582	0.009200478	0.001035206	0.010058458	0.005564918	0.008521121	0.002580345	0.009217599	-0.002807137	0.011561821	0.001165624	-0.000886719
0.208	0.019041494	0.023673575	0.025046791	0.024355012	0.024805318	0.02997904	0.003033569	0.008806192	0.001136468	0.009798444	0.005590201	0.009128635	0.002029335	0.008869044	-0.00249094	0.010731107	0.001412505	6.41E-05
0.21	0.01904599	0.024669512	0.024855636	0.024933693	0.024911572	0.03058377	0.003036054	0.008484781	0.001160706	0.00951395	0.005675001	0.009629507	0.002114793	0.008575683	-0.002174329	0.009945617	0.001793916	0.000907005
0.212	0.018843998	0.026095839	0.024515805	0.025658229	0.025313228	0.031104056	0.003430187	0.008406542	0.001052463	0.009222528	0.005761397	0.009930581	0.002723204	0.008431542	-0.002040898	0.009379532	0.002264167	0.001423818
0.214	0.018487144	0.027634804	0.024007648	0.02631911	0.025883245	0.031470038	0.004067489	0.008694873	0.000840807	0.008939957	0.005741932	0.010021438	0.003546364	0.008473059	-0.002110428	0.009125931	0.002727172	0.001532862
0.216	0.018046582	0.028933072	0.023373681	0.026770186	0.026470952	0.031665702	0.004742199	0.009374456	0.000642488	0.008688546	0.005526504	0.009970314	0.004240164	0.008675516	-0.002224685	0.00919121	0.003071613	0.001316253
0.218	0.01758381	0.029711699	0.022689149	0.026966349	0.026960906	0.031740736	0.005283601	0.010351545	0.000615241	0.008487952	0.005101953	0.009880098	0.004578138	0.008969725	-0.002130089	0.009505737	0.003213993	0.000966473
0.22	0.01714022	0.029865486	0.022021949	0.026946137	0.027297116	0.031783598	0.005619671	0.011442584	0.000877043	0.008339921	0.004552425	0.00983013	0.004532101	0.009274219	-0.001618026	0.009950182	0.003129379	0.00068023
0.222	0.016736893	0.029505067	0.021403717	0.026780381	0.027470593	0.031872541	0.005785769	0.012445585	0.001431058	0.008221117	0.004029778	0.0098378	0.004250172	0.009535072	-0.000651889	0.010394303	0.002856582	0.000554455
0.224	0.016373923	0.028916532	0.020825135	0.026523312	0.027489306	0.032036176	0.005880054	0.013222081	0.002139694	0.008090174	0.003688169	0.009860867	0.003952773	0.009756106	0.000583529	0.010739044	0.002477767	0.000541451
0.226	0.016024064	0.02844807	0.020253919	0.026194167	0.027356395	0.032247388	0.005991272	0.01374567	0.002768743	0.007905446	0.003613744	0.009835533	0.003803409	0.009997868	0.001736891	0.010947484	0.002084297	0.000489767
0.228	0.015627012	0.028372501	0.019662667	0.025793356	0.027071483	0.032451291	0.006136671	0.014086845	0.003085668	0.007644817	0.003783722	0.009723171	0.003820973	0.010332761	0.002424774	0.011052728	0.001746515	0.000251305
0.23	0.015094648	0.028783651	0.019051175	0.025334924	0.02665007	0.032605238	0.00624115	0.014342368	0.002965012	0.007319653	0.004076286	0.009535236	0.003876389	0.010773549	0.002385618	0.011138885	0.001500132	-0.000206666
0.232	0.014335747	0.029567117	0.018453096	0.024869306	0.026141504	0.032703539	0.006168298	0.014556149	0.002447799	0.006977929	0.004328955	0.009322514	0.003773025	0.011223291	0.001586641	0.011302604	0.001351185	-0.000754894
0.234	0.013300547	0.03045386	0.017925444	0.024478899	0.025627416	0.032773443	0.00578953	0.014688238	0.00172504	0.006694816	0.004418652	0.009139647	0.003368271	0.011496561	0.000240249	0.011611811	0.0012913	-0.001157154
0.236	0.012028743	0.031124793	0.017527107	0.024247125	0.025197389	0.032849016	0.005057488	0.014659601	0.001053889	0.006552395	0.004322692	0.009011734	0.002669678	0.011424468	-0.001272303	0.012078589	0.001310535	-0.00120636
0.238	0.010676217	0.031322891	0.017296402	0.024217445	0.024915023	0.032943034	0.004048752	0.014444576	0.000648375	0.006612813	0.004127868	0.008925216	0.001853555	0.010990984	-0.002536437	0.012656794	0.001399537	-0.000867043
0.24	0.009495727	0.030933648	0.017236665	0.024364391	0.02479436	0.033034772	0.00295717	0.014141239	0.000596408	0.00689201	0.003981545	0.00884558	0.001196945	0.010406755	-0.003244328	0.013262343	0.001539577	-0.000336361
0.242	0.008760966	0.030010563	0.017314767	0.024592662	0.024799832	0.03307912	0.002042486	0.013956732	0.000838362	0.007343163	0.004010647	0.008745055	0.000960509	0.01004886	-0.0032861	0.013802865	0.001687117	2.41E-05
0.244	0.008652626	0.028746404	0.017471634	0.024766445	0.024868611	0.033030513	0.001556604	0.014100253	0.001211275	0.007858671	0.004253236	0.008618854	0.001283494	0.010275156	-0.002761841	0.01420184	0.001766359	-0.000138633
0.246	0.009153472	0.027404618	0.017638278	0.024756938	0.024941955	0.032868795	0.001672117	0.014645401	0.001532316	0.00829574	0.004640018	0.008480608	0.002137653	0.011211299	-0.001917182	0.014409509	0.001682868	-0.000979425
0.248	0.010013373	0.026236325	0.017748291	0.024487694	0.024989108	0.032614841	0.002431233	0.015453034	0.001680337	0.008522003	0.005034392	0.00834441	0.00335158	0.012639127	-0.001036694	0.014404352	0.001361491	-0.002354104
0.25	0.010822586	0.025406591	0.017741176	0.023958791	0.025014162	0.032327857	0.003724956	0.01621379	0.001639449	0.008466725	0.005306081	0.008209329	0.004681836	0.014064046	-0.000342162	0.014194025	0.000793697	-0.003865858
0.252	0.011178049	0.024950831	0.017559703	0.023240945	0.025046887	0.032083633	0.005308667	0.016595332	0.001490285	0.008154723	0.00539585	0.008057618	0.00589227	0.014936244	6.58E-05	0.013820288	6.64E-05	-0.005040049
0.254	0.010869895	0.02477697	0.017151789	0.022444775	0.025125743	0.031941993	0.006857364	0.016412619	0.001360734	0.007701852	0.005337102	0.007866669	0.006810354	0.014911439	0.000208859	0.01336256	-0.00065238	-0.005537172
0.256	0.00998903	0.024709396	0.016485838	0.021681546	0.025281478	0.031917661	0.008052954	0.015724617	0.001364523	0.007266846	0.005226584	0.007626811	0.007346627	0.014017671	0.000189799	0.012927542	-0.001173859	-0.005295917
0.258	0.008892321	0.024557964	0.015577194	0.021033052	0.025525471	0.031969927	0.008681223	0.014802208	0.001557126	0.006978601	0.005165462	0.007355536	0.007484974	0.012645586	0.0001361	0.012619134	-0.001368415	-0.00453571
0.26	0.008037114	0.024185346	0.014510732	0.020539815	0.025843857	0.032019073	0.008703706	0.013985124	0.001925232	0.006876918	0.005205232	0.007102212	0.007263046	0.01137029	0.000155092	0.012498698	-0.001224065	-0.003623343
0.262	0.007767831	0.023548804	0.01344155	0.02020554	0.026198092	0.031985094	0.008270597	0.013507646	0.002407406	0.006902505	0.005325017	0.006941491	0.00675886	0.010693741	0.000312147	0.012558568	-0.000853507	-0.002879714
0.264	0.008163278	0.022709004	0.01256501	0.020009642	0.026532863	0.031832597	0.007661733	0.013387962	0.002929538	0.006945222	0.005446472	0.006956163	0.006087162	0.010829313	0.000628256	0.012729265	-0.000448075	-0.002430279
0.266	0.009017502	0.021808836	0.012062508	0.019921016	0.02679032	0.031599657	0.007174963	0.013438129	0.003434541	0.006922953	0.005473107	0.007212323	0.005395244	0.011625986	0.001085921	0.012920458	-0.000203698	-0.00217489
0.268	0.009956823	0.021030869	0.012040964	0.019910332	0.026926343	0.031392844	0.00700978	0.01338192	0.003892575	0.006841297	0.005333247	0.007732434	0.004845199	0.012660688	0.001634383	0.013072257	-0.000252112	-0.001883182
0.27	0.010627158	0.020538772	0.012487553	0.01995958	0.02692323	0.031344841	0.007199499	0.013009277	0.004291059	0.006793945	0.005009377	0.008475253	0.00457778	0.013449028	0.002194593	0.013183697	-0.000621117	-0.001353811
0.272	0.010856038	0.0204142	0.01325769	0.020065501	0.026795188	0.031550843	0.007622787	0.012281362	0.004615926	0.006900615	0.004545889	0.009333015	0.004668838	0.013670806	0.002670909	0.013299366	-0.001231411	-0.00054502
0.274	0.010712524	0.020614428	0.014105629	0.020231986	0.02658642	0.032014535	0.008085602	0.011335105	0.00483988	0.007220577	0.004035649	0.01015296	0.005101224	0.013302064	0.002974301	0.013463859	-0.001925984	0.000394549
0.276	0.010440498	0.020976286	0.014754474	0.020450854	0.026363083	0.032633511	0.008427061	0.010397675	0.00492648	0.007697636	0.003590445	0.010781628	0.005769992	0.012595216	0.003052291	0.01367551	-0.00252249	0.001205622
0.278	0.010306928	0.021278157	0.01498696	0.020680096	0.026199715	0.033236637	0.008591567	0.009668485	0.004846672	0.008174209	0.003304205	0.011118409	0.006521653	0.011925336	0.002909078	0.013871892	-0.002873378	0.001660225
0.28	0.010450137	0.021337053	0.014724988	0.020836305	0.026160695	0.033658619	0.0086311	0.009234963	0.00459516	0.008469732	0.003221062	0.011156218	0.007208547	0.011588099	0.002600072	0.013958188	-0.002914468	0.00168764
0.282	0.010811063	0.021088811	0.014063618	0.02081459	0.026279974	0.033815412	0.008644291	0.009058985	0.004195049	0.008478541	0.003321029	0.010987959	0.007732296	0.011656298	0.002200792	0.013861756	-0.002683726	0.001418692
0.284	0.011182143	0.020604333	0.013239737	0.02053285	0.026546555	0.03374147	0.008697431	0.009026289	0.003689307	0.008229538	0.003531013	0.010769871	0.008060735	0.011964372	0.001769797	0.013580415	-0.002302113	0.001127033
0.286	0.011338932	0.020032057	0.012543383	0.019977829	0.026904568	0.033568568	0.008780719	0.009020717	0.003127787	0.007871843	0.003757594	0.01065318	0.00821915	0.012217875	0.001333064	0.013196042	-0.001924761	0.001096444
0.288	0.011175168	0.019506866	0.012206874	0.019223449	0.027272252	0.033456578	0.008826557	0.008982102	0.00256056	0.007593521	0.003926546	0.010713834	0.008267487	0.012159095	0.000902402	0.012845601	-0.001683381	0.001478237
0.29	0.010766781	0.019085068	0.012318191	0.018405424	0.027574963	0.033511251	0.008772147	0.0089259	0.002040422	0.007519191	0.004009608	0.010915723	0.008273082	0.011699104	0.000513629	0.01266495	-0.001642994	0.002206904
0.292	0.010338392	0.018743611	0.012793976	0.017662863	0.02777881	0.033730073	0.008618096	0.008924786	0.001627306	0.007644074	0.004025724	0.011129198	0.008282489	0.010953115	0.000250672	0.012734671	-0.001787019	0.003016664
0.294	0.010160415	0.018433859	0.013420082	0.017079148	0.027908887	0.034002082	0.008440089	0.009064372	0.001383805	0.007840882	0.004018246	0.011198496	0.008296648	0.010168552	0.00022715	0.013054242	-0.002032632	0.003556617
0.296	0.010431978	0.018140504	0.013938353	0.016655801	0.028040935	0.034159736	0.008346068	0.009389478	0.001357525	0.00793449	0.004022548	0.011023973	0.00826025	0.009586796	0.000527008	0.013552942	-0.002268613	0.003554596
0.298	0.011200236	0.017900572	0.014140928	0.016332675	0.028265711	0.034055905	0.008410736	0.009860081	0.001558369	0.007801172	0.004043217	0.01061506	0.008079614	0.0093079	0.001138466	0.01412495	-0.002400752	0.002953817
0.3	0.012340267	0.017773692	0.013934247	0.016039	0.028637871	0.033628403	0.008631798	0.010339589	0.001946634	0.00743656	0.004053317	0.010085859	0.007670275	0.009226393	0.001928311	0.014664296	-0.002385955	0.001954478
0.302	0.013592762	0.017794024	0.013352347	0.01574166	0.029130931	0.032923614	0.008932044	0.010632988	0.002444075	0.006955978	0.004014787	0.009598383	0.007011774	0.009074738	0.002683821	0.015080636	-0.002238559	0.000935265
0.304	0.014641477	0.017944556	0.012523931	0.015461149	0.029621725	0.032073915	0.009198403	0.010571011	0.002966031	0.006530269	0.003907226	0.009287713	0.006174411	0.008559723	0.003208483	0.015295217	-0.002005298	0.000288388
0.306	0.015208261	0.018169932	0.011617625	0.015248508	0.029918521	0.031246591	0.009329321	0.010106026	0.003457449	0.006296083	0.003748611	0.009210466	0.005296217	0.007528444	0.003421403	0.015233507	-0.001724868	0.000245819
0.308	0.015144542	0.018411769	0.010793999	0.015142399	0.029828467	0.030591643	0.009266359	0.009366142	0.003910622	0.006290882	0.003596872	0.00933953	0.00452184	0.00607909	0.00340218	0.014834162	-0.001400238	0.000780629
0.31	0.014494666	0.018635853	0.01017969	0.015137071	0.02924003	0.030207961	0.009003348	0.008626331	0.004352036	0.006445128	0.003530744	0.009598199	0.003940882	0.004553722	0.003350385	0.014079385	-0.001005109	0.001629681
0.312	0.013502616	0.018835861	0.009858895	0.015182425	0.028184889	0.030130643	0.008580185	0.008197842	0.00480506	0.0066297	0.003616947	0.009905811	0.003562323	0.003406817	0.003476301	0.013030576	-0.000521859	0.00242287
0.314	0.01254096	0.019022006	0.009866513	0.015214015	0.026848611	0.030330255	0.008070534	0.008286485	0.005251849	0.006727053	0.003875764	0.010206962	0.003336045	0.003007388	0.003880739	0.01184156	1.52E-05	0.002851907
0.316	0.011970228	0.019211582	0.010174333	0.015190351	0.025520335	0.030716359	0.007567143	0.008893738	0.005620815	0.006686124	0.004258883	0.010473991	0.003202831	0.003469619	0.00449182	0.010730018	0.000503522	0.002796515
0.318	0.011980649	0.019428148	0.010679874	0.015111016	0.024499602	0.031148907	0.00716379	0.009814195	0.005812725	0.006535551	0.004652083	0.010693097	0.003140222	0.00459543	0.005097068	0.009912092	0.000799829	0.002354978
0.32	0.012495327	0.019698139	0.011218867	0.015004123	0.023998926	0.031468414	0.006932626	0.01073081	0.005755651	0.006355879	0.004908631	0.010853602	0.003176479	0.005958745	0.005456183	0.00952861	0.000782451	0.001778025
0.322	0.013197958	0.020031812	0.011613582	0.014893882	0.024081838	0.031548445	0.006900424	0.011357505	0.005459403	0.006232278	0.004906313	0.010952534	0.003363413	0.00709198	0.005432796	0.009598715	0.000417733	0.001350249
0.324	0.013686318	0.020391432	0.011743969	0.014772356	0.024657334	0.031353902	0.007033398	0.011557816	0.005035357	0.006214375	0.00460568	0.011010266	0.003721372	0.007686257	0.005071319	0.010023068	-0.000205912	0.001278216
0.326	0.013678122	0.02067064	0.011606103	0.01459498	0.025524831	0.030972358	0.007242044	0.011386998	0.004662499	0.006300174	0.004079514	0.011080735	0.004188303	0.0077119	0.004575477	0.010633806	-0.000899761	0.00162819
0.328	0.013156876	0.020713121	0.011321335	0.014302367	0.026444313	0.030590451	0.007410696	0.011048291	0.004509308	0.006446111	0.003492744	0.011241435	0.004609813	0.007407409	0.004201081	0.011266779	-0.001448024	0.002324635
0.33	0.012372788	0.020377007	0.011083713	0.013854696	0.027203033	0.030415587	0.007442192	0.01079597	0.004648454	0.006594289	0.003036828	0.011562872	0.00479058	0.007152038	0.004123995	0.011823262	-0.001698672	0.003193231
0.332	0.011697571	0.019619133	0.011068305	0.013259605	0.027660076	0.030577952	0.007295564	0.010835858	0.005010386	0.006703671	0.00284947	0.012073159	0.004592153	0.007292439	0.004355533	0.012294994	-0.001623569	0.004022131
0.334	0.011419895	0.018551262	0.011346648	0.012579977	0.027763876	0.031063951	0.006994137	0.011264113	0.005404719	0.006772218	0.002960778	0.012738617	0.004025378	0.008008246	0.004746853	0.012742891	-0.001313235	0.004620218
0.336	0.011603551	0.017430318	0.011852657	0.011917432	0.027547468	0.031717163	0.006597234	0.012056781	0.005603653	0.006839605	0.003292711	0.013471481	0.00327544	0.009267939	0.005071301	0.013240105	-0.000907927	0.004863206
0.338	0.012086736	0.016578033	0.012414863	0.01137581	0.027109423	0.03230577	0.006152248	0.013095881	0.005448585	0.006966227	0.003708229	0.014159098	0.0026287	0.010870852	0.005134245	0.013806491	-0.000505809	0.004725251
0.34	0.012608761	0.016260561	0.012835675	0.011016097	0.026586819	0.032620861	0.005659325	0.014208046	0.004928163	0.007194973	0.004079844	0.014698214	0.002330502	0.01253186	0.004855133	0.014367791	-0.00010513	0.00429184
0.342	0.012974979	0.016578781	0.012975801	0.010820623	0.026123461	0.032558664	0.005076572	0.015199756	0.004189814	0.007513784	0.004341029	0.015019536	0.002454621	0.013962733	0.004291146	0.014765093	0.000382157	0.003746131
0.344	0.013158391	0.017413728	0.012803375	0.010686752	0.025835582	0.032153462	0.004368054	0.015888822	0.003479037	0.007841753	0.004499054	0.015098218	0.002867021	0.014930951	0.003604639	0.014817962	0.001052337	0.003322919
0.346	0.013289148	0.018451762	0.012389819	0.010462522	0.025780429	0.031554197	0.003565222	0.016138674	0.003035216	0.008052895	0.004612093	0.014954853	0.00331232	0.015301409	0.002996573	0.014416418	0.001917506	0.003237867
0.348	0.013555622	0.019285594	0.011863291	0.010017147	0.025938135	0.030960521	0.002796736	0.015895271	0.00299225	0.008032266	0.004750452	0.014652451	0.003573505	0.015068011	0.002632715	0.013596273	0.002861024	0.00361612
0.35	0.014085389	0.019558843	0.011349572	0.009316295	0.026217821	0.030545687	0.002256335	0.015213387	0.003328006	0.00773904	0.004963842	0.014289012	0.003607212	0.014365262	0.00258546	0.012553825	0.003675039	0.004451103
0.352	0.014870597	0.01910097	0.010930388	0.008461158	0.026490688	0.030394407	0.002117198	0.014252822	0.003881701	0.007242867	0.005267	0.013980341	0.003571545	0.013438232	0.002808676	0.011583212	0.004162356	0.00561282
0.354	0.015764072	0.017993316	0.010633322	0.007662926	0.026638782	0.030476859	0.002438262	0.013235204	0.004426044	0.006710041	0.005643007	0.013830282	0.003729444	0.012563358	0.003156217	0.010959919	0.004242303	0.006899478
0.356	0.016535201	0.016534532	0.010447272	0.007156395	0.026598454	0.030668498	0.003118822	0.01237139	0.004758861	0.006340647	0.00605599	0.013895067	0.004286421	0.011942665	0.003440932	0.010825537	0.003996075	0.008106882
0.358	0.016953996	0.015117896	0.01034577	0.007090086	0.026380392	0.030809235	0.003931469	0.01178769	0.004775654	0.006284564	0.006463811	0.014158045	0.005256648	0.011619814	0.003513969	0.011130787	0.003623241	0.009085764
0.36	0.016871177	0.01407525	0.010302642	0.007445087	0.026061642	0.030778787	0.004617298	0.011484289	0.004498434	0.006577102	0.006825423	0.014531387	0.006429463	0.011465229	0.003330857	0.011664574	0.003335293	0.009768825
0.362	0.016271359	0.013560601	0.010295228	0.008021983	0.025758589	0.030554708	0.004993344	0.01134623	0.004056863	0.007125756	0.007103561	0.014889186	0.007450898	0.011244871	0.002971612	0.012153478	0.003248508	0.010167451
0.364	0.015283252	0.013521528	0.010300013	0.008503538	0.025593889	0.03022333	0.005019576	0.011204026	0.003634101	0.007753297	0.007266864	0.015118598	0.007976551	0.010743789	0.002602651	0.012381588	0.003334001	0.010348458
0.366	0.014140912	0.013760627	0.010288596	0.008568158	0.025665231	0.029935309	0.00480019	0.010917254	0.003398321	0.008274133	0.007295252	0.015164226	0.00782373	0.009884299	0.002397248	0.01227476	0.003445568	0.010403573
0.368	0.013105445	0.014042228	0.010229235	0.008010383	0.026018094	0.029827187	0.004528935	0.010444557	0.00344249	0.008567112	0.007188028	0.015044433	0.00705609	0.008780766	0.002453974	0.011916243	0.003401801	0.010419501
0.37	0.012376994	0.014184689	0.010094791	0.006823933	0.02662533	0.029951277	0.004410632	0.009870468	0.003752415	0.008614352	0.006969393	0.014833966	0.00596535	0.007704925	0.002753811	0.011497497	0.003075465	0.010452968
0.372	0.012036468	0.014101406	0.009874423	0.005216357	0.027381659	0.030252512	0.004592754	0.009378206	0.004215699	0.008495639	0.006685059	0.014624595	0.004957192	0.006978722	0.003176541	0.011236174	0.00244824	0.010515545
0.374	0.012042193	0.013790267	0.009584114	0.003546572	0.028122082	0.030602607	0.005127104	0.009180264	0.004670395	0.00834827	0.006388136	0.014484192	0.004387308	0.006844971	0.003567578	0.011298322	0.001612707	0.010573091
0.376	0.012278656	0.013306035	0.00926986	0.002202473	0.028664819	0.030867939	0.00596701	0.009433296	0.004975692	0.008312268	0.006121584	0.014431735	0.004419903	0.00737057	0.003819794	0.011749481	0.000730559	0.010564743
0.378	0.012623562	0.012744802	0.008998317	0.001460164	0.028866004	0.03096881	0.006993615	0.010170087	0.005074282	0.008480383	0.005909255	0.014436392	0.004974636	0.008419944	0.003927834	0.012540416	-2.87E-05	0.010436702
0.38	0.01299165	0.012240603	0.008834391	0.001380044	0.028664683	0.030897754	0.008057979	0.011277197	0.005016647	0.008866063	0.005762456	0.014438673	0.005786945	0.009706727	0.003985654	0.0135225	-0.000542076	0.010173583
0.382	0.013336304	0.011952949	0.00881229	0.001786965	0.028099779	0.030694919	0.00902409	0.012530865	0.004934484	0.009396731	0.005696159	0.014383827	0.006548426	0.010900396	0.004126004	0.014487216	-0.000763508	0.009807165
0.384	0.01362201	0.012021979	0.008913104	0.002349083	0.027293822	0.03040582	0.00979849	0.013681477	0.004975409	0.009935704	0.005737738	0.014253614	0.007048597	0.011746114	0.004433226	0.015224004	-0.000724971	0.009392723
0.386	0.013801762	0.01249957	0.009063424	0.002723751	0.026412986	0.030053469	0.010338599	0.014552496	0.005231073	0.01032984	0.005914743	0.014082556	0.007241621	0.012151376	0.00487744	0.015585262	-0.000514634	0.008967491
0.388	0.013822862	0.013293669	0.009161901	0.002703274	0.025620638	0.029639675	0.01064145	0.015107815	0.005693481	0.010469634	0.006225818	0.013950438	0.007210971	0.012206981	0.005310615	0.015537048	-0.000241848	0.008523092
0.39	0.013656696	0.014172044	0.009125434	0.00229065	0.025039666	0.029165872	0.010725015	0.015450943	0.006258759	0.010337733	0.006617758	0.013952682	0.007071985	0.012134695	0.005532536	0.015170947	-9.95E-07	0.008019603
0.392	0.013325444	0.01484549	0.008932009	0.001670766	0.024731706	0.028650555	0.010617095	0.01575112	0.006773244	0.010020129	0.006993754	0.014160451	0.006888389	0.012182096	0.00539581	0.014664214	0.000154463	0.007439758
0.394	0.012899172	0.015097418	0.008634084	0.001097647	0.024693963	0.028126457	0.010356991	0.01613385	0.007097178	0.009668467	0.007256895	0.014587762	0.006656656	0.012509117	0.004896576	0.014199124	0.000219584	0.006844962
0.396	0.012464926	0.014897971	0.00832995	0.000761266	0.02487004	0.027620691	0.010003046	0.016596953	0.007157579	0.009426895	0.007365171	0.015179661	0.006356228	0.013113173	0.004200226	0.013878605	0.000227472	0.006386658
0.398	0.012089834	0.014435424	0.008105506	0.000704359	0.025170054	0.027136089	0.009631022	0.017004605	0.006971028	0.00935925	0.007359632	0.015826388	0.006012343	0.013825701	0.00358378	0.013682248	0.00022746	0.006250017
0.4	0.011802016	0.01403495	0.00798057	0.000828177	0.025495217	0.026652112	0.009314116	0.017170175	0.006632008	0.009415342	0.007341017	0.016397595	0.005712798	0.014384491	0.003317781	0.013488705	0.000262303	0.006551572
0.402	0.011598672	0.013999694	0.007895818	0.000975014	0.025761894	0.026149003	0.009093154	0.016985248	0.006274694	0.009454975	0.00740474	0.016783559	0.005562571	0.014553527	0.003540644	0.01315472	0.000352673	0.007249647
0.404	0.011470457	0.014452031	0.007753619	0.001034329	0.025919494	0.025638776	0.008957229	0.016521575	0.006021936	0.009316995	0.007574132	0.016929639	0.005609951	0.014242885	0.004185764	0.012605926	0.000491299	0.008125829
0.406	0.011426804	0.015263447	0.007491025	0.001009592	0.025956674	0.025178226	0.008851837	0.016040606	0.005938222	0.008896354	0.007776936	0.016853472	0.005801123	0.013575603	0.004998285	0.011885675	0.000646762	0.008861663
0.408	0.011509404	0.016114689	0.007138808	0.001008283	0.025892923	0.024848313	0.008712543	0.01589293	0.006003901	0.008190322	0.007884115	0.016639394	0.005999068	0.01286447	0.005638569	0.011131803	0.000775805	0.009180555
0.41	0.01178799	0.016660142	0.006824887	0.001161967	0.025757912	0.02470792	0.008504717	0.016350661	0.006124361	0.007294413	0.007790782	0.016409775	0.006059771	0.012494586	0.00582771	0.010496588	0.000842224	0.008985117
0.412	0.01233496	0.01671256	0.006713381	0.001522711	0.025567645	0.024750627	0.008246023	0.017457371	0.006175899	0.006356327	0.00749127	0.016280144	0.005921906	0.012752557	0.005469114	0.010061592	0.000836395	0.008415577
0.414	0.013178155	0.016343362	0.006911601	0.001996602	0.025309398	0.024894714	0.007998409	0.018980442	0.006071239	0.005515345	0.00710087	0.016313567	0.005654465	0.01368372	0.004690866	0.009801079	0.000785346	0.007788834
0.416	0.014251467	0.015846378	0.007399485	0.002356786	0.02494436	0.025018178	0.00783695	0.020499272	0.005813802	0.004855592	0.006807888	0.016494157	0.005433073	0.015055764	0.003787411	0.009616753	0.000746354	0.007444606
0.418	0.015375759	0.015582881	0.008025193	0.002337336	0.02442933	0.025020623	0.007813855	0.021590044	0.00550949	0.004389656	0.006780069	0.016735386	0.005454101	0.016458417	0.003088023	0.00941802	0.000783982	0.007578506
0.42	0.016300223	0.015790249	0.008573939	0.001765639	0.023749749	0.02487573	0.007934185	0.022012153	0.005323282	0.004072504	0.00707672	0.016923396	0.005829007	0.017491913	0.00281419	0.00919183	0.00094207	0.008153143
0.422	0.016807461	0.016460585	0.008875855	0.000665916	0.022949798	0.02464413	0.008151837	0.021796754	0.005397573	0.003833317	0.007616434	0.016975462	0.006514637	0.017939823	0.002991231	0.009014993	0.001227648	0.008937639
0.424	0.016838131	0.017349166	0.008896177	-0.000724461	0.022143262	0.024440547	0.008384383	0.021193817	0.005772016	0.003608771	0.008218522	0.016882747	0.007316987	0.017832449	0.003453232	0.009000647	0.001614784	0.009648931
0.426	0.016563983	0.018104191	0.008759042	-0.002042747	0.021493393	0.024376288	0.008541705	0.02051388	0.006347783	0.003363349	0.008694649	0.016712964	0.007971244	0.017374087	0.003932906	0.009214775	0.002061302	0.010109751
0.428	0.0163491	0.018440265	0.008689789	-0.002954544	0.021161448	0.024509295	0.008559928	0.01995974	0.006917761	0.003089915	0.008938035	0.016571459	0.008260181	0.016791766	0.004188906	0.009615758	0.002520059	0.010329238
0.43	0.016597841	0.018263067	0.008902591	-0.003297565	0.021239337	0.024825799	0.008429913	0.019543069	0.007250454	0.002793592	0.008960489	0.016543791	0.008111945	0.016203695	0.004107631	0.010053845	0.002933548	0.010463614
0.432	0.017556505	0.017687458	0.009489244	-0.003142772	0.021695831	0.025256798	0.008207791	0.019124557	0.007187463	0.002471092	0.008860331	0.01665337	0.007627511	0.015582822	0.003734423	0.010330036	0.003220116	0.010689101
0.434	0.019168754	0.016945322	0.0103659	-0.002744005	0.022367708	0.025713469	0.007997107	0.018543418	0.00670745	0.002100893	0.008745782	0.016857276	0.007022989	0.014829211	0.003229454	0.010279715	0.003274737	0.01106745
0.436	0.021070055	0.016249222	0.011305137	-0.002407429	0.023011301	0.026121946	0.007907869	0.017750418	0.005928755	0.001652974	0.008665405	0.017078305	0.006523647	0.013894939	0.002778037	0.009838763	0.003002639	0.011489238
0.438	0.022731788	0.015689979	0.012036775	-0.002351737	0.02339998	0.02644399	0.008011199	0.016863244	0.005053861	0.001114552	0.008588734	0.017250133	0.006271178	0.012877506	0.002505466	0.009062447	0.002375252	0.011728856
0.44	0.023685382	0.015217432	0.012366746	-0.002626911	0.023423769	0.026681324	0.008311721	0.016114449	0.004285793	0.000516331	0.008444488	0.017347545	0.006291846	0.012018329	0.002437272	0.008093502	0.001473131	0.011576614
0.442	0.023717919	0.014706113	0.012256703	-0.003120855	0.023138945	0.026868492	0.008751073	0.015725281	0.00375647	-5.96E-05	0.008185824	0.017386478	0.006532295	0.011596313	0.002515375	0.007100844	0.00048052	0.010970088
0.444	0.022945667	0.014052335	0.011829931	-0.003635575	0.022738121	0.027057535	0.009236529	0.015780363	0.003495823	-0.000500081	0.007835345	0.017399592	0.006924148	0.011771045	0.002651761	0.00621993	-0.000377038	0.010046515
0.446	0.021738983	0.013243632	0.0113076	-0.003986262	0.022454784	0.027295742	0.009676891	0.016171771	0.003448235	-0.000703359	0.007479883	0.017406729	0.007426264	0.012462229	0.002783631	0.005521091	-0.000922017	0.009087932
0.448	0.020541924	0.012362159	0.010911728	-0.004076946	0.022453578	0.027598751	0.010006972	0.01663989	0.003520138	-0.000624609	0.007220213	0.017399609	0.008015188	0.01333966	0.002901285	0.005013382	-0.001092629	0.008391789
0.45	0.019677774	0.011533322	0.010781462	-0.003927168	0.022764122	0.027929013	0.010194215	0.016885522	0.003631261	-0.000300945	0.007111135	0.017347878	0.00863949	0.013939362	0.003039105	0.004672527	-0.000951904	0.008141618
0.452	0.019230564	0.010863904	0.010935773	-0.003649367	0.023288657	0.02819489	0.010232925	0.016693852	0.00374445	0.000157037	0.007131969	0.017219466	0.009185612	0.013852369	0.003240906	0.004470284	-0.000636641	0.008346783
0.454	0.019045653	0.010402654	0.01128975	-0.003394206	0.023870224	0.028280046	0.010132888	0.01601432	0.00386152	0.000603894	0.007204306	0.017001024	0.009494364	0.01289777	0.003522428	0.004384462	-0.000279344	0.008870193
0.456	0.018839677	0.010145148	0.011707654	-0.003289607	0.024376797	0.028098489	0.009909939	0.014966038	0.003992087	0.000909559	0.007243379	0.016705957	0.009433785	0.011197816	0.003846429	0.004388037	5.36E-05	0.009514978
0.458	0.018356751	0.010064638	0.012063974	-0.003397608	0.02475567	0.027649889	0.009580651	0.013777291	0.004117099	0.000999813	0.007207988	0.01636739	0.008985811	0.009126478	0.004120298	0.004431758	0.000376157	0.010111187
0.46	0.017492165	0.010135351	0.012286092	-0.003702246	0.025037041	0.027041571	0.009160106	0.012695354	0.00417363	0.00087307	0.007117203	0.016022721	0.008283713	0.007163565	0.004218929	0.004440488	0.000748111	0.010555532
0.462	0.016331301	0.010334148	0.012363514	-0.004126715	0.025297617	0.026456671	0.008663289	0.011906139	0.00407752	0.000591101	0.007026875	0.015699673	0.007564953	0.005720423	0.004027663	0.004334473	0.001219376	0.010799939
0.464	0.015094365	0.010622122	0.012324426	-0.004565512	0.025613718	0.02607608	0.00810894	0.011490797	0.003776454	0.000250692	0.006985222	0.01541101	0.007056423	0.005008214	0.003494517	0.004065643	0.001786908	0.010817875
0.466	0.01402678	0.010932826	0.012195852	-0.004915257	0.02603033	0.025992293	0.007524806	0.011423122	0.003303144	-5.35E-05	0.006999628	0.015158271	0.006858464	0.004991849	0.002670561	0.003646012	0.002388188	0.010588012
0.468	0.013294044	0.011182882	0.011972357	-0.00509548	0.02655456	0.026162924	0.00695068	0.0115973	0.00279118	-0.000263627	0.007035884	0.014939987	0.006897687	0.005438328	0.001717806	0.003146527	0.002929918	0.010109758
0.47	0.012932294	0.011305797	0.011613667	-0.005060874	0.027163823	0.026433991	0.006437546	0.011869941	0.002434921	-0.000379932	0.007047651	0.014758071	0.006980051	0.006031732	0.00087326	0.002664297	0.003331394	0.00943524
0.472	0.012869725	0.011290002	0.01107388	-0.004810438	0.027814365	0.02662348	0.006042866	0.012102008	0.002408721	-0.00045958	0.007013442	0.014618258	0.006914817	0.006502517	0.000377737	0.00227727	0.003556186	0.008686734
0.474	0.012990167	0.011184713	0.010344252	-0.004393456	0.028444126	0.026617934	0.0058195	0.012193634	0.002786512	-0.000589834	0.006953432	0.014524818	0.006632141	0.006719666	0.00039708	0.002012432	0.00361632	0.008033994
0.476	0.01320028	0.011072175	0.009481553	-0.003906181	0.028976136	0.02642738	0.005801266	0.012104212	0.003505365	-0.000844086	0.0069157	0.014472619	0.006226571	0.006707852	0.000962769	0.001848067	0.003554202	0.007639332
0.478	0.013464495	0.011020018	0.008602796	-0.003472242	0.029332751	0.026167048	0.005990229	0.011854462	0.00439078	-0.001238776	0.006943116	0.014442213	0.005903732	0.006591589	0.001953811	0.00174758	0.003417363	0.007597002
0.48	0.013796504	0.011041435	0.007848983	-0.003206507	0.029461954	0.02597843	0.006352515	0.01151239	0.005227522	-0.001712653	0.007045427	0.014402691	0.005865976	0.006505573	0.003127209	0.001701787	0.003242174	0.007895468
0.482	0.014224546	0.011094685	0.007337839	-0.003173291	0.029363019	0.025938909	0.006829238	0.011168031	0.005839449	-0.002141921	0.007196912	0.014322925	0.00620807	0.006520965	0.004187689	0.001751016	0.00305401	0.008420654
0.484	0.014753424	0.011119766	0.00712743	-0.003356499	0.029093009	0.026013463	0.007358578	0.010907428	0.006142753	-0.00238742	0.00735915	0.01418718	0.006876843	0.006624826	0.004878095	0.001968136	0.002877882	0.008995047
0.486	0.01534409	0.011092802	0.007201925	-0.003657439	0.028744818	0.026076167	0.00789684	0.010794438	0.006156644	-0.002354056	0.007510301	0.01400695	0.007705813	0.006753334	0.00506145	0.002409115	0.002748429	0.009435959
0.488	0.01591363	0.011058495	0.00747846	-0.00392487	0.028405834	0.025986864	0.008423555	0.010866104	0.005976815	-0.002035709	0.007657457	0.013821347	0.008491027	0.006852105	0.004766749	0.003058873	0.002708109	0.00960883
0.49	0.016351289	0.011119826	0.007828614	-0.004007648	0.028119627	0.025678202	0.008928633	0.011138304	0.005730562	-0.001525861	0.007823055	0.013682684	0.009064675	0.006923664	0.004177922	0.003808168	0.002790808	0.009459704
0.492	0.01654364	0.011393219	0.008109202	-0.003810126	0.027872153	0.025203755	0.009395644	0.011610645	0.005533434	-0.000989233	0.008016973	0.013632127	0.009340543	0.007031911	0.003565382	0.004481869	0.002996955	0.009022583
0.494	0.016400362	0.011947247	0.008198907	-0.0033278	0.027608353	0.024719534	0.009796415	0.012264261	0.005458962	-0.000605264	0.008215642	0.013677922	0.009324117	0.007264748	0.003185158	0.00490732	0.00327345	0.008401295
0.496	0.015885691	0.012768858	0.008033699	-0.002648676	0.027266767	0.024409685	0.010104611	0.013052059	0.005526039	-0.00050572	0.008365811	0.013788673	0.009098843	0.007675847	0.003180628	0.00498966	0.003516413	0.007737297
0.498	0.015049366	0.013772282	0.007627734	-0.001919327	0.026811962	0.024394345	0.010314858	0.013893777	0.005701897	-0.000729907	0.008411449	0.013907201	0.008794299	0.008242569	0.003526395	0.004752681	0.003603561	0.00717018
0.5	0.014039428	0.014838153	0.007066852	-0.00128825	0.026249798	0.024665689	0.010444501	0.014690634	0.005916501	-0.001214715	0.008325462	0.013978237	0.008536869	0.008869352	0.004038637	0.004321872	0.003447616	0.00679544
0.502	0.013078676	0.015863503	0.00647229	-0.000849331	0.025623746	0.025083898	0.010511226	0.015359325	0.006085125	-0.001823403	0.008125642	0.013974405	0.008394141	0.009435612	0.004449101	0.003860323	0.003046567	0.006631897
0.504	0.012394219	0.016792466	0.005949241	-0.000609266	0.025000831	0.025433996	0.010503217	0.01586936	0.006134842	-0.002400242	0.007864334	0.013907215	0.008335231	0.009863071	0.004517515	0.003493061	0.002499433	0.006613156
0.506	0.012123041	0.0176223	0.00554657	-0.000493692	0.024457204	0.025517178	0.010373216	0.016257629	0.006029588	-0.002827627	0.007599574	0.013819412	0.008236954	0.010162582	0.004137459	0.003261579	0.001971649	0.006618178
0.508	0.012239404	0.018385282	0.005249788	-0.000389609	0.024066833	0.025234899	0.010071153	0.016607019	0.005785225	-0.00306197	0.007365857	0.0137658	0.007945173	0.010435069	0.003391327	0.003128825	0.00162051	0.006534275
0.51	0.012556029	0.019121977	0.005010059	-0.000204873	0.023889275	0.024630164	0.00959905	0.016997803	0.005466854	-0.00313632	0.007162283	0.013792959	0.007369325	0.010824374	0.002524585	0.003026159	0.001517681	0.00632389
0.512	0.012815486	0.019859425	0.004789935	8.24E-05	0.023952548	0.023870221	0.009048592	0.017457595	0.005166331	-0.003133538	0.006964017	0.013925218	0.006560359	0.011443148	0.00184313	0.002910922	0.001610593	0.006056153
0.514	0.012826003	0.020585853	0.004597064	0.000408625	0.024234376	0.023178879	0.00858357	0.017940139	0.004966686	-0.003145531	0.006746787	0.014159359	0.005716097	0.012310977	0.001577949	0.002797553	0.001745669	0.005874851
0.516	0.012568268	0.021237065	0.004485066	0.00065082	0.024653541	0.022749982	0.008368515	0.018341698	0.004910405	-0.003237562	0.006509224	0.014466184	0.005100393	0.013330742	0.001777566	0.002746144	0.00174762	0.00592071
0.518	0.012202313	0.021700999	0.004520963	0.000683239	0.025084331	0.022678438	0.008480807	0.018544201	0.004987565	-0.00342806	0.006280002	0.014797965	0.004910316	0.014314241	0.002285046	0.00281617	0.001516757	0.006253631
0.52	0.011962689	0.021845623	0.004739363	0.000437228	0.025395767	0.02293583	0.008856718	0.018463638	0.005149291	-0.003683993	0.006107206	0.01510175	0.005160988	0.015047891	0.002816673	0.003014305	0.001096128	0.006820835
0.522	0.012008394	0.02157551	0.005111195	-6.43E-05	0.025500667	0.023397007	0.009306836	0.018082664	0.00533786	-0.003927055	0.006038705	0.015336944	0.005659554	0.015369978	0.003104306	0.003271289	0.000672352	0.007490235
0.524	0.012322827	0.020890017	0.005545356	-0.000714738	0.025389705	0.023899493	0.009596853	0.017460722	0.005514027	-0.004048243	0.006104393	0.015492338	0.006092828	0.015230953	0.003030136	0.003464314	0.000500717	0.008121999
0.526	0.012730869	0.019913147	0.005922438	-0.001368894	0.025131389	0.024306719	0.009556314	0.016723117	0.005665159	-0.00393475	0.006307918	0.015593764	0.006192456	0.014711612	0.002680952	0.003475325	0.000782985	0.008630902
0.528	0.013015266	0.018860808	0.006142708	-0.001900135	0.024837688	0.024549006	0.009159699	0.016036374	0.005790225	-0.003511122	0.006626939	0.015695284	0.005887567	0.013993374	0.002292865	0.003251371	0.00155318	0.008998304
0.53	0.013050494	0.017951051	0.006165471	-0.002239397	0.024614246	0.024632612	0.008536899	0.015573898	0.005874433	-0.002785451	0.007017275	0.015853547	0.005353241	0.013291442	0.002114536	0.002832851	0.002632919	0.009233302
0.532	0.012863528	0.017302909	0.006023918	-0.002380093	0.024522178	0.024621504	0.007904349	0.015472878	0.005874547	-0.001877271	0.007418534	0.016095016	0.004915795	0.012776213	0.002263409	0.002334335	0.003689759	0.00932126
0.534	0.012581006	0.016871309	0.005812269	-0.002355199	0.024569246	0.02460248	0.007445948	0.015791258	0.005728937	-0.001001906	0.007762442	0.016392526	0.004854831	0.012520275	0.002657872	0.001887742	0.00438054	0.00920117
0.536	0.012314192	0.016473427	0.00565106	-0.002209976	0.024728955	0.024648729	0.007208603	0.01647633	0.005391763	-0.000405486	0.007990308	0.016664453	0.005219151	0.012490561	0.00306084	0.001581976	0.004516009	0.008797571
0.538	0.012067659	0.015896847	0.005640904	-0.001991876	0.024970293	0.024793169	0.00707261	0.017363554	0.004871872	-0.000272979	0.008078723	0.016800809	0.005772233	0.012588521	0.003210781	0.001430405	0.004160437	0.00808602
0.54	0.011734518	0.015026978	0.005819127	-0.001760206	0.025277024	0.025019757	0.006816695	0.018218948	0.004250178	-0.000652291	0.008061336	0.016707586	0.006108293	0.012719453	0.00296537	0.001379481	0.00360902	0.007142532
0.542	0.011180127	0.013925922	0.006136429	-0.001599076	0.025645839	0.025275676	0.006246056	0.018815979	0.003659993	-0.001433473	0.008029905	0.016349872	0.005879661	0.012851547	0.002374401	0.001349737	0.003249588	0.006140137
0.544	0.010350901	0.012810763	0.006468572	-0.001611677	0.026069215	0.025496571	0.005312758	0.019017183	0.003235105	-0.002393035	0.008103909	0.015772717	0.005004415	0.013029482	0.001645223	0.001281638	0.003375594	0.005287767
0.546	0.009337964	0.01194944	0.006666159	-0.001887907	0.026519989	0.025631768	0.004162968	0.018817696	0.003050792	-0.003280544	0.008377839	0.015086534	0.003738336	0.013324006	0.001025127	0.001159801	0.004046229	0.004748681
0.548	0.008355897	0.01152939	0.006625436	-0.00245883	0.026952519	0.025656439	0.003082792	0.018325041	0.003087635	-0.003906077	0.008870992	0.01442115	0.002570427	0.013740618	0.000673389	0.001001377	0.005063054	0.0045836
0.55	0.007655564	0.011574778	0.006345887	-0.003265318	0.027321265	0.025568591	0.002369801	0.017683425	0.003237448	-0.004193072	0.009508199	0.013869515	0.00199974	0.014142795	0.00059259	0.000819192	0.006072042	0.004748056
0.552	0.007423382	0.011956436	0.005940226	-0.004163895	0.027603145	0.025379167	0.002195594	0.016984432	0.003349745	-0.004181848	0.010145078	0.013450012	0.00230891	0.01425023	0.000648606	0.000588648	0.006734503	0.005139086
0.554	0.007710995	0.012466107	0.005585093	-0.00497159	0.027805139	0.025105895	0.002523526	0.016221174	0.003296767	-0.003991273	0.010625715	0.013108835	0.003436692	0.013743064	0.000659905	0.000246085	0.006878212	0.005652015
0.556	0.008427237	0.012915389	0.005433846	-0.005530318	0.027948265	0.024778979	0.003122894	0.015313519	0.003029335	-0.003761756	0.010845514	0.012761582	0.005004901	0.01242895	0.000497549	-0.000268855	0.006559451	0.006216136
0.558	0.009384128	0.013200521	0.005536786	-0.005760713	0.028037514	0.024452307	0.003673008	0.014189446	0.002599504	-0.003603968	0.010788216	0.012351907	0.006478235	0.010382717	0.000146156	-0.000949795	0.006011539	0.006793945
0.56	0.010367839	0.013303396	0.005813798	-0.005680753	0.028039375	0.02420532	0.003907749	0.012871553	0.002140346	-0.003570681	0.010520138	0.011894656	0.00737864	0.007971304	-0.000295067	-0.001684493	0.005512442	0.007354967
0.562	0.011208476	0.013253087	0.006095883	-0.005383231	0.027885544	0.024124556	0.003735069	0.011509857	0.001811894	-0.003657301	0.010148658	0.011478285	0.007462893	0.005731802	-0.000662268	-0.00227581	0.005241525	0.007855324
0.564	0.011825819	0.01308059	0.006212145	-0.004985846	0.027504696	0.02426572	0.003274271	0.010336292	0.001735501	-0.003824027	0.009768836	0.011224052	0.00679024	0.004158763	-0.000796715	-0.002524411	0.005195486	0.008241907
0.566	0.012245505	0.012805473	0.006072742	-0.004579776	0.026865627	0.024614751	0.002793702	0.009561553	0.001945167	-0.004026163	0.009428176	0.011222934	0.005661879	0.003506834	-0.000605939	-0.002330348	0.005204875	0.008481375
0.568	0.012580517	0.01245143	0.005702868	-0.004200835	0.026007442	0.025071776	0.002577755	0.00927249	0.002376951	-0.004237362	0.00912672	0.01148435	0.004468461	0.00370945	-9.44E-05	-0.001754839	0.005040194	0.008588777
0.57	0.012982804	0.012071639	0.005214809	-0.003834362	0.025039342	0.025475237	0.002791189	0.009387073	0.002901401	-0.004456184	0.008849219	0.011924012	0.003526235	0.004444493	0.000642751	-0.001001746	0.004550996	0.008632088
0.572	0.013577287	0.011759243	0.00474222	-0.003447352	0.024109496	0.025663022	0.003411936	0.009690134	0.003383302	-0.004695366	0.008606481	0.01239705	0.002983714	0.005297022	0.001456428	-0.000325482	0.003760854	0.008706033
0.574	0.014394494	0.011614406	0.004379102	-0.003026227	0.023356938	0.025545017	0.004260807	0.009933879	0.003737963	-0.004962622	0.008454757	0.012759036	0.002829588	0.005933693	0.002200228	8.14E-05	0.002863367	0.00888227
0.576	0.0153401	0.011695518	0.004153939	-0.00259778	0.022866461	0.025155166	0.00510667	0.00994988	0.00395755	-0.005247936	0.008477561	0.012922638	0.00297941	0.006206006	0.00277832	0.000161879	0.002124429	0.009166561
0.578	0.016221392	0.011980156	0.00404023	-0.002222252	0.022644677	0.024654302	0.005782577	0.009717925	0.004096441	-0.005526304	0.008736866	0.012882781	0.003370656	0.006154354	0.00316672	-7.73E-06	0.001747155	0.00948542
0.58	0.016824458	0.012355472	0.003983252	-0.001964024	0.022626604	0.024275161	0.006246793	0.009361281	0.004226369	-0.005773902	0.009221238	0.012701143	0.003998363	0.005938228	0.00340064	-0.000285178	0.001777764	0.009708751
0.582	0.01701226	0.012653045	0.003921748	-0.001858327	0.022710368	0.024228508	0.006564789	0.00907198	0.004388075	-0.005986428	0.009824254	0.012461438	0.004875658	0.005738741	0.003535596	-0.000549384	0.002103529	0.009702096
0.584	0.016790965	0.012708526	0.003798468	-0.001892999	0.022805604	0.024608281	0.006836075	0.00900653	0.004565178	-0.006186045	0.01036943	0.012220822	0.005955883	0.005680304	0.003607542	-0.000756653	0.002532594	0.009383038
0.586	0.016308221	0.012429746	0.003568308	-0.002015114	0.022873794	0.025339947	0.007121196	0.009203784	0.004693197	-0.006411538	0.010673615	0.011981895	0.007085052	0.005792897	0.00361427	-0.000939769	0.002898937	0.008757734
0.588	0.015775425	0.011840928	0.0032136	-0.002158466	0.022941059	0.026198731	0.007412775	0.009567426	0.00469624	-0.006695948	0.01061866	0.011698359	0.008029321	0.006020354	0.003529984	-0.001162175	0.003126965	0.007918015
0.59	0.015355429	0.011087647	0.002763896	-0.002277673	0.023076334	0.026894676	0.007661355	0.009920713	0.004530437	-0.007043342	0.01019821	0.011309777	0.008573155	0.006262709	0.003340866	-0.001461656	0.003228529	0.007002872
0.592	0.01508128	0.010399824	0.002305425	-0.002371922	0.023346819	0.027188563	0.007830867	0.010102482	0.004211308	-0.007416489	0.009519975	0.010787035	0.008633613	0.006430744	0.003076085	-0.001818052	0.003253228	0.00614725
0.594	0.014850078	0.010006796	0.00196624	-0.002484356	0.023775512	0.026984563	0.007938382	0.010056566	0.003810824	-0.007742016	0.008763313	0.010165515	0.008313192	0.00649411	0.002814607	-0.002162907	0.003238285	0.005438928
0.596	0.014504106	0.010048839	0.001875863	-0.002674636	0.024324674	0.026359324	0.00805382	0.009864451	0.003428467	-0.007934598	0.008113415	0.009546558	0.007856393	0.00649553	0.002657086	-0.002418366	0.003195541	0.004906611
0.598	0.013947339	0.010518479	0.002114248	-0.002975852	0.024914254	0.025515936	0.008262513	0.009702201	0.003152235	-0.007933014	0.00769823	0.009063057	0.007529327	0.006522059	0.002679868	-0.002541005	0.003131148	0.004537912
0.6	0.013221356	0.011253466	0.00267425	-0.003356677	0.025462695	0.024687985	0.008615749	0.009743896	0.003028937	-0.007734853	0.00754934	0.00882278	0.007487734	0.006649705	0.002899113	-0.002546688	0.003067141	0.004308401
0.602	0.012496051	0.011994202	0.003456225	-0.003711529	0.025923458	0.024042678	0.009101293	0.010061821	0.003056842	-0.007413791	0.007598893	0.008855994	0.007709947	0.006892772	0.003263138	-0.002502581	0.003038779	0.004204165
0.604	0.011980516	0.012477111	0.004297369	-0.00389026	0.026293179	0.023627158	0.009647224	0.010581053	0.003198978	-0.007105429	0.007711407	0.009095862	0.008027729	0.007194621	0.003675963	-0.002492147	0.003066854	0.004223526
0.606	0.011815493	0.012534658	0.005022189	-0.003760158	0.026586057	0.023378797	0.010153205	0.011114943	0.003405139	-0.006960159	0.007740231	0.009405222	0.008233472	0.007467354	0.004033581	-0.002570662	0.003132541	0.004363158
0.608	0.012010717	0.012156509	0.005493121	-0.003274437	0.026792641	0.023185667	0.010527643	0.011464987	0.003628005	-0.007077859	0.007588432	0.009640041	0.008195672	0.007658717	0.004254942	-0.002735999	0.003181245	0.004598957
0.61	0.012462187	0.011491723	0.00564426	-0.002514272	0.026853788	0.022961507	0.010714751	0.011529868	0.003828308	-0.007453444	0.007251455	0.009718161	0.007919008	0.007800637	0.004296918	-0.002929056	0.003159493	0.004877288
0.612	0.013030189	0.010795419	0.005491304	-0.001680299	0.026673751	0.022694853	0.010707906	0.011362019	0.003975262	-0.007962491	0.006823811	0.009657257	0.007525189	0.008002128	0.004156876	-0.003061829	0.003058617	0.005124942
0.614	0.013614785	0.01032699	0.005121283	-0.001029597	0.026171275	0.022446256	0.010548151	0.011144544	0.004050924	-0.008399819	0.006463548	0.009561972	0.007172282	0.008391866	0.003874502	-0.003059391	0.002929674	0.005267198
0.616	0.014187278	0.010257369	0.004669098	-0.000780884	0.025340509	0.022299562	0.01031417	0.011098905	0.004062979	-0.008560095	0.006329692	0.009566004	0.006970892	0.009039138	0.003528915	-0.002891354	0.00285764	0.005250215
0.618	0.014764712	0.010620478	0.004285968	-0.001028538	0.024283708	0.022296514	0.010103807	0.011370749	0.004056905	-0.008325749	0.006518772	0.009759739	0.006944514	0.009898699	0.003226267	-0.002579773	0.002908918	0.005058718
0.62	0.015355429	0.011318219	0.004103762	-0.001704548	0.023191079	0.022395632	0.010005021	0.011951538	0.004112052	-0.007721308	0.007026732	0.010140543	0.007045968	0.010810842	0.003074241	-0.002184301	0.003087717	0.004721448
0.622	0.015923311	0.012171684	0.004200607	-0.002607147	0.022272851	0.02248654	0.010062829	0.012672924	0.004313885	-0.006907883	0.007751991	0.010608863	0.00720919	0.011553267	0.003146925	-0.0017739	0.00333266	0.004304173
0.624	0.01639026	0.012978091	0.004577097	-0.003483013	0.021676277	0.022457597	0.010252521	0.013279664	0.004709595	-0.006118878	0.008535409	0.011009751	0.007392328	0.011922238	0.003456835	-0.001400978	0.003555544	0.003886739
0.626	0.016670564	0.013557801	0.005154041	-0.004124959	0.021429388	0.02228035	0.010473951	0.013546741	0.005270191	-0.005566921	0.009218782	0.011197832	0.007583016	0.011806222	0.003945789	-0.001088055	0.003697769	0.003532398
0.628	0.016705918	0.013783798	0.00579688	-0.004440767	0.021439294	0.022054696	0.010572762	0.013386564	0.005883159	-0.005363954	0.009695741	0.01109678	0.007762577	0.011225771	0.004499818	-0.000831822	0.003766441	0.003261291
0.63	0.016483665	0.013611065	0.006359908	-0.004465114	0.02154383	0.021976435	0.010387086	0.012892842	0.006387273	-0.005488219	0.009935825	0.010729866	0.007862195	0.01032401	0.00497875	-0.000617925	0.003827403	0.003047782
0.632	0.016037786	0.013110447	0.00673258	-0.004315687	0.021589375	0.022233355	0.009808576	0.01229581	0.006638502	-0.00580714	0.009976661	0.010212005	0.007756775	0.009309728	0.005248882	-0.00043491	0.003959107	0.00285116
0.634	0.015434021	0.012465322	0.006869516	-0.004119687	0.021496361	0.02288184	0.008832871	0.011852358	0.006575178	-0.006139229	0.009892057	0.009708881	0.007314108	0.008382573	0.005215361	-0.000281569	0.004195539	0.002658749
0.636	0.014755365	0.011919695	0.006793951	-0.003950231	0.021282822	0.023779283	0.007580266	0.011722664	0.006249125	-0.006326369	0.009755921	0.009378352	0.006485773	0.007668958	0.004845967	-0.000163697	0.004496699	0.002516984
0.638	0.014086324	0.011675723	0.006576324	-0.00380488	0.0210399	0.024619233	0.006271793	0.011894584	0.005802813	-0.006288171	0.009618128	0.009316385	0.005383002	0.007196487	0.004183837	-8.81E-05	0.004762462	0.002524415
0.64	0.013492281	0.011781374	0.006300242	-0.003634155	0.020876788	0.025060227	0.005160756	0.012193126	0.005400283	-0.006042869	0.009498595	0.009528101	0.004275498	0.006914298	0.003343201	-6.38E-05	0.00488018	0.002783905
0.642	0.01300214	0.012084374	0.006030462	-0.003400374	0.020865157	0.024886869	0.00444395	0.012365547	0.005147158	-0.005693952	0.009397051	0.009933845	0.003496576	0.006736524	0.002480821	-0.000110517	0.004779616	0.003343955
0.644	0.012599846	0.012285906	0.005793427	-0.00312908	0.021009196	0.024119758	0.004187959	0.012198716	0.005042817	-0.0053906	0.009308483	0.010406042	0.003293116	0.006581679	0.001750108	-0.000269652	0.004467192	0.004162149
0.646	0.01223486	0.012083815	0.005574409	-0.002919153	0.021251277	0.023017457	0.004305628	0.01161046	0.004992846	-0.005275619	0.009235877	0.010818962	0.003702296	0.006388257	0.001252806	-0.0006015	0.004029591	0.005113661
0.648	0.011845307	0.011325929	0.005329841	-0.002900902	0.021504871	0.021966889	0.004592926	0.010677509	0.004875078	-0.005435694	0.009193722	0.011090319	0.004521361	0.0061163	0.001011499	-0.001164902	0.003610857	0.00603509
0.65	0.011386305	0.010096351	0.005010078	-0.00316293	0.021694778	0.021316059	0.004811016	0.009594466	0.004621818	-0.005870061	0.009201719	0.011199599	0.005389104	0.005753887	0.000974119	-0.00198377	0.003375339	0.006780227
0.652	0.010852829	0.008695218	0.004585299	-0.003689466	0.02178566	0.021229905	0.004780192	0.008588121	0.004270294	-0.006490083	0.009272627	0.011181181	0.00593993	0.005335276	0.001046527	-0.003018272	0.003463337	0.00726514
0.654	0.01028181	0.007510719	0.004066203	-0.004345099	0.021788432	0.021634667	0.004445316	0.007832031	0.003949203	-0.007151849	0.009398787	0.011102037	0.005952382	0.004961219	0.001139636	-0.004161714	0.00394226	0.007483612
0.656	0.009742568	0.006864135	0.003510367	-0.004919196	0.021745005	0.022273789	0.003894207	0.007394798	0.003807687	-0.007711071	0.009545993	0.011035287	0.00543465	0.004786389	0.001204907	-0.005265045	0.004765891	0.007499054
0.658	0.009319132	0.006896286	0.003007679	-0.005209887	0.021700934	0.022839924	0.003326444	0.00723881	0.003925169	-0.008076115	0.009658692	0.011037911	0.004618697	0.004958758	0.001246014	-0.006178734	0.005758848	0.007417632
0.66	0.009088522	0.007533	0.002646943	-0.005106272	0.021678555	0.02311265	0.002982908	0.007262706	0.004252792	-0.00823509	0.009675555	0.011135131	0.003869982	0.005532763	0.001305819	-0.006794347	0.006648084	0.007347363
0.662	0.009102819	0.008537141	0.002475508	-0.004630574	0.021661738	0.023035826	0.003058744	0.007358467	0.004622589	-0.008246317	0.009551807	0.011311457	0.003550719	0.006401873	0.00143543	-0.007069913	0.007149507	0.007357727
0.664	0.009372137	0.009603851	0.002470385	-0.003923338	0.021598792	0.022704529	0.003625516	0.007453338	0.004823457	-0.008199359	0.009280222	0.011511001	0.003882518	0.00730027	0.001663105	-0.007035444	0.00708371	0.007454064
0.666	0.009852607	0.010461789	0.002538041	-0.00318241	0.021423799	0.022283951	0.004593274	0.007516613	0.004707178	-0.008168395	0.008903247	0.011649793	0.004859959	0.007884588	0.001976854	-0.006779256	0.006468053	0.007584343
0.668	0.010440015	0.010939127	0.002549028	-0.002584752	0.02109006	0.021914697	0.00573209	0.007537036	0.004268292	-0.008180771	0.008508157	0.011639836	0.006247747	0.007866509	0.00233096	-0.006421138	0.005527769	0.007675282
0.67	0.010981799	0.010988273	0.002396415	-0.002224375	0.020603123	0.021659326	0.006754359	0.007492262	0.003653954	-0.008214103	0.008203251	0.011417503	0.007669025	0.007132612	0.002669663	-0.006077294	0.004605736	0.00767996
0.672	0.011317334	0.01068091	0.002051901	-0.00209047	0.020038702	0.021511073	0.007431183	0.007333834	0.003095822	-0.008218895	0.008081586	0.010965772	0.008755357	0.005790067	0.002951978	-0.005825164	0.004004895	0.00761009
0.674	0.011334714	0.010168946	0.001590893	-0.002090209	0.019533339	0.021442578	0.007688454	0.00700474	0.002796569	-0.008150184	0.008184672	0.010323532	0.009290902	0.00412235	0.003166009	-0.005682342	0.003840791	0.007527054
0.676	0.011030332	0.009638043	0.001168855	-0.002101896	0.019244881	0.021454254	0.0076368	0.006479959	0.002831319	-0.007990707	0.008484676	0.009580169	0.009290692	0.00247694	0.003322994	-0.0056062	0.003988067	0.007502349
0.678	0.010535212	0.009254935	0.000953004	-0.002031142	0.019294128	0.021586922	0.007515194	0.005806004	0.003115237	-0.007754894	0.008894598	0.008859466	0.008974823	0.00114494	0.003440836	-0.005517798	0.004152612	0.007573141
0.68	0.010080917	0.009111227	0.001037985	-0.001842782	0.019709922	0.021892753	0.007570169	0.005111763	0.003451789	-0.007476879	0.009302193	0.008296766	0.008647795	0.000291394	0.003530662	-0.005343135	0.004033119	0.007721076
0.682	0.009913008	0.009189164	0.001387143	-0.001557503	0.020402353	0.022388794	0.007931561	0.004572093	0.003633295	-0.007195402	0.009613023	0.008010871	0.008544897	-4.44E-05	0.003591382	-0.005052762	0.003486465	0.007891503
0.684	0.010184134	0.009361636	0.001834033	-0.001223648	0.02117979	0.023025547	0.008548061	0.004334512	0.003538947	-0.006945685	0.009782763	0.00807358	0.008722217	0.000102409	0.00361336	-0.004680858	0.002607569	0.008038656
0.686	0.010879288	0.009442495	0.002151381	-0.00088842	0.021808421	0.023692863	0.009217839	0.004441499	0.003183302	-0.006758651	0.009826312	0.008483457	0.009048273	0.00067219	0.00358479	-0.004310332	0.001685638	0.008168877
0.688	0.01180521	0.00926386	0.002157956	-0.000587694	0.022094786	0.024259716	0.009694876	0.004793274	0.002698222	-0.006657658	0.009800719	0.00915555	0.00929364	0.001591808	0.003500122	-0.004030002	0.001065057	0.00834805
0.69	0.012652098	0.008751163	0.001808456	-0.000355616	0.021959728	0.024626339	0.009812852	0.005178069	0.002266935	-0.006645362	0.009771403	0.009936868	0.009263283	0.002740794	0.003368269	-0.003884318	0.000989004	0.008663644
0.692	0.013103266	0.00796567	0.001215683	-0.000238517	0.021473109	0.024761088	0.009561865	0.005361168	0.002047768	-0.006686141	0.009778316	0.01064838	0.008896721	0.003911712	0.003218532	-0.003843988	0.00150322	0.00916065
0.694	0.012941958	0.007081677	0.000591373	-0.000293588	0.020831552	0.02470303	0.009077799	0.005194927	0.002120506	-0.006701905	0.009816703	0.011141077	0.008280255	0.004825603	0.00310311	-0.003821219	0.00245601	0.009782484
0.696	0.01212231	0.006325736	0.00013909	-0.00056639	0.020283638	0.024534254	0.008560352	0.004691429	0.002473211	-0.006598662	0.009843444	0.011341544	0.007581249	0.005219804	0.003085911	-0.003724584	0.003580846	0.010359449
0.698	0.010777918	0.005901717	-4.03E-05	-0.001058357	0.020031226	0.024338574	0.008170654	0.004019377	0.00302528	-0.006319035	0.009805253	0.011265118	0.006953451	0.004971372	0.003219582	-0.003526097	0.004606462	0.010657582
0.7	0.009167716	0.005926366	2.05E-05	-0.00170317	0.020149117	0.024168243	0.007963318	0.003427795	0.003668769	-0.005891784	0.009672985	0.010990005	0.006468933	0.004180671	0.003520396	-0.003299383	0.005340534	0.010467083
0.702	0.007589649	0.006404097	0.00019852	-0.002367312	0.020560176	0.024033945	0.007884492	0.003135347	0.00430787	-0.00544249	0.009463889	0.010606836	0.006110075	0.003149646	0.003952101	-0.003196555	0.005702774	0.00969282
0.704	0.006296318	0.007239407	0.00036501	-0.002878183	0.021077821	0.023916777	0.007825535	0.003242811	0.004881027	-0.005147883	0.009238549	0.010173299	0.005810864	0.002257425	0.004430414	-0.00336788	0.005714073	0.008404139
0.706	0.005444607	0.008284874	0.000458478	-0.00307232	0.021493959	0.023790298	0.007697225	0.003707016	0.005361976	-0.00515194	0.009074146	0.009699595	0.00551534	0.001797707	0.004846375	-0.003863695	0.00546626	0.006825498
0.708	0.005082173	0.009394358	0.00050799	-0.002848556	0.021667557	0.023635975	0.007483012	0.004382019	0.005745242	-0.005488194	0.009026519	0.009171248	0.005215084	0.001870571	0.005101366	-0.004578139	0.005088423	0.005268944
0.71	0.005161854	0.010460992	0.000599662	-0.00220799	0.021571281	0.023444924	0.007249618	0.0050977	0.0060282	-0.006053681	0.009100071	0.008590914	0.004950435	0.002380899	0.005138669	-0.005274113	0.004713305	0.004034898
0.712	0.005570084	0.011429442	0.000810047	-0.001264293	0.021280694	0.0232102	0.007116778	0.005730898	0.006200617	-0.006651543	0.009240402	0.008008453	0.004782933	0.003125981	0.004959647	-0.005684586	0.004440688	0.003319801
0.714	0.006155468	0.012270467	0.001145012	-0.000214718	0.020922153	0.02291945	0.007198641	0.006238998	0.006244973	-0.007079766	0.009351929	0.007516748	0.004752213	0.003910322	0.00462246	-0.005643071	0.004303616	0.003161196
0.716	0.00676649	0.012953572	0.001517706	0.000721584	0.020612196	0.022558705	0.007543601	0.006644355	0.006146595	-0.007219496	0.009335268	0.007211634	0.004844503	0.004612229	0.004220397	-0.005171357	0.004258949	0.003448186
0.718	0.007292379	0.013434383	0.001779042	0.001374596	0.020416384	0.022124542	0.00809677	0.006986771	0.005906762	-0.007077757	0.009129951	0.007138283	0.004989682	0.005175766	0.003850445	-0.004476223	0.004214863	0.003990486
0.72	0.007691353	0.013661378	0.00178848	0.001673463	0.020336678	0.021633368	0.008701833	0.00727651	0.005551086	-0.006767733	0.00874554	0.007255257	0.005091261	0.005557499	0.003585499	-0.003854708	0.004088317	0.004608101
0.722	0.007994867	0.013605078	0.001490298	0.001652834	0.020320645	0.02111917	0.009149364	0.007473185	0.005129026	-0.006444335	0.008267849	0.007437478	0.005081802	0.005679324	0.00345834	-0.003554581	0.003862508	0.005196502
0.724	0.00828205	0.01328728	0.000954214	0.001415199	0.020281849	0.020619939	0.00925758	0.007500093	0.004703655	-0.006231903	0.007832452	0.007519172	0.004975398	0.005428545	0.003462206	-0.003662954	0.003605067	0.005733557
0.726	0.008640501	0.012797636	0.000355698	0.001072403	0.020125762	0.020165104	0.008956069	0.007280051	0.004336143	-0.006179282	0.00757137	0.007357521	0.004886466	0.004703673	0.003561257	-0.004078888	0.003430117	0.006235539
0.728	0.009127395	0.01227355	-9.64E-05	0.000700716	0.019780093	0.01977477	0.008331161	0.006772233	0.004070377	-0.006258221	0.007551889	0.006889778	0.004990197	0.003478987	0.003704068	-0.004583375	0.003422522	0.006695841
0.73	0.009743358	0.011846952	-0.000247963	0.000332849	0.019226293	0.019472045	0.00760417	0.005992261	0.00392291	-0.006399603	0.00773723	0.006160452	0.00543294	0.001850378	0.003831413	-0.004966407	0.003573167	0.007051686
0.732	0.010420787	0.0115831	-5.97E-05	-1.61E-05	0.018523108	0.01929566	0.007044123	0.005009463	0.003880154	-0.006545728	0.007994056	0.005308673	0.006235556	3.68E-05	0.003876458	-0.005141748	0.003769214	0.007203764
0.734	0.011021635	0.011434237	0.000388464	-0.000313607	0.017808523	0.019295102	0.006848147	0.003930605	0.003900842	-0.00669095	0.008148949	0.004522116	0.007242812	-0.001662203	0.003765685	-0.005190911	0.003847864	0.007071969
0.736	0.011363297	0.011257098	0.000944865	-0.000496387	0.017269785	0.019504796	0.007051142	0.002876856	0.003924247	-0.006889835	0.008071507	0.003974664	0.00816434	-0.002946364	0.003425383	-0.005312105	0.00368388	0.006655864
0.738	0.011280511	0.010894408	0.001455062	-0.00049082	0.017083982	0.019908133	0.007513188	0.001961413	0.00388468	-0.007225358	0.007741954	0.003771193	0.008697602	-0.003605891	0.00280369	-0.005702831	0.003256185	0.006059894
0.74	0.010709185	0.010280591	0.001819589	-0.000254961	0.017347226	0.020414013	0.007991131	0.00127258	0.003732304	-0.007749898	0.007265912	0.003919019	0.00866886	-0.003589444	0.001907794	-0.006437847	0.002656278	0.005463456
0.742	0.009752091	0.00951909	0.002017515	0.000186857	0.018021402	0.02086757	0.008256772	0.000862084	0.00345692	-0.008428966	0.006827409	0.004333939	0.008114347	-0.003020399	0.000837582	-0.007403452	0.002040491	0.005051253
0.744	0.00867124	0.008873307	0.002093067	0.000740831	0.018926134	0.021099329	0.008197661	0.000740235	0.003104263	-0.009120771	0.006603952	0.004875627	0.007253603	-0.002147354	-0.00021029	-0.008322655	0.001558542	0.004937098
0.746	0.007791173	0.008665855	0.002116894	0.001275344	0.019787206	0.02099662	0.007852335	0.000876704	0.002772743	-0.009611611	0.006689	0.005396225	0.006375759	-0.001247491	-0.000990429	-0.008860684	0.001299496	0.005120941
0.748	0.007350254	0.009118307	0.002140509	0.001669769	0.020327319	0.020563005	0.007368375	0.001208421	0.002583414	-0.009698948	0.007059577	0.005784029	0.005705448	-0.000520894	-0.001300836	-0.00876601	0.001276284	0.005495959
0.75	0.007384764	0.010212163	0.002163547	0.001853997	0.020362811	0.019932679	0.006914594	0.001653034	0.002630413	-0.009286527	0.007600102	0.005988338	0.005322265	-2.44E-05	-0.001081656	-0.007984358	0.001446002	0.005900698
0.752	0.00771837	0.011650622	0.002129471	0.001820307	0.019865162	0.019325066	0.006598231	0.002123126	0.002932785	-0.008442572	0.008162379	0.006020327	0.005167032	0.000320525	-0.000466607	-0.006694893	0.001744701	0.00619187
0.754	0.008063	0.012942766	0.001955863	0.001607863	0.018961494	0.018953869	0.006424197	0.002539091	0.003411909	-0.007384539	0.008624916	0.00593375	0.005108971	0.000648352	0.000253383	-0.005253383	0.00211422	0.006301511
0.756	0.00818036	0.013595621	0.001588046	0.001273547	0.017876312	0.018933657	0.006312054	0.002835175	0.003911399	-0.006390835	0.008925573	0.005794201	0.005027569	0.001031646	0.000744784	-0.004062054	0.002512943	0.006260868
0.758	0.008007987	0.013326179	0.00104785	0.000866308	0.016842979	0.019229215	0.006154433	0.002962068	0.00425482	-0.005679263	0.009061291	0.005650318	0.004863902	0.001390233	0.000775385	-0.003419497	0.002910511	0.00618232
0.76	0.007675285	0.012189235	0.0004468	0.000416608	0.016023618	0.019673304	0.005881347	0.002894764	0.004316128	-0.005314432	0.009066826	0.005519909	0.004623967	0.001495966	0.000317259	-0.00341266	0.003276156	0.006205007
0.762	0.007406361	0.010561548	-5.06E-05	-5.76E-05	0.015468497	0.020045538	0.005497388	0.002647884	0.00406968	-0.005194722	0.00899015	0.005397604	0.004350044	0.001093903	-0.000445905	-0.003894831	0.003572541	0.006427235
0.764	0.007372191	0.008980127	-0.000299725	-0.000534393	0.015126111	0.020173656	0.005073463	0.002290656	0.003594806	-0.005126355	0.008873914	0.005279946	0.004086809	9.10E-05	-0.001210014	-0.004559937	0.003760368	0.006853321
0.766	0.007589961	0.007913855	-0.0002487	-0.000971692	0.014893022	0.020009301	0.004702648	0.001941968	0.003033985	-0.004943479	0.008744823	0.005191733	0.003867747	-0.001300953	-0.001693574	-0.005080073	0.003813044	0.007384563
0.768	0.007929028	0.007569303	2.62E-05	-0.001302025	0.014677255	0.019642515	0.004447617	0.001734117	0.002527624	-0.004606008	0.008608776	0.005194028	0.003725668	-0.002576163	-0.001756462	-0.005246479	0.003732837	0.007861623
0.77	0.008214219	0.007824067	0.000341866	-0.001446496	0.014445293	0.019251045	0.004312744	0.001752629	0.002160804	-0.004220529	0.008453127	0.005362352	0.003715513	-0.003133034	-0.00143755	-0.005050552	0.003559987	0.008141408
0.772	0.0083505	0.008316901	0.000477641	-0.001347546	0.014232098	0.019011752	0.004257311	0.001980492	0.001947837	-0.003974298	0.008258527	0.005742185	0.003926615	-0.002581353	-0.000901364	-0.004670396	0.003367503	0.008169357
0.774	0.00837688	0.008634425	0.000262198	-0.001007381	0.014111276	0.019017696	0.004234359	0.002283725	0.001854901	-0.004022171	0.008016839	0.006306303	0.004458285	-0.000993791	-0.000332183	-0.004376483	0.003240105	0.008002576
0.776	0.008421074	0.00850981	-0.000358628	-0.000511214	0.014142015	0.019241946	0.004226295	0.002452444	0.001839498	-0.004393109	0.007747323	0.006940711	0.005359174	0.001045605	0.000156196	-0.004404731	0.003245059	0.007774222
0.778	0.008592883	0.007934498	-0.001302561	-1.73E-05	0.014322472	0.019561463	0.004250742	0.002284446	0.001877342	-0.004968651	0.007498796	0.007473048	0.006555078	0.002649291	0.000547828	-0.004860135	0.003402316	0.00761985
0.78	0.008896296	0.007133828	-0.002388055	0.000289318	0.014576705	0.019823273	0.004333668	0.001676162	0.001960666	-0.005543745	0.007331119	0.007734165	0.007810612	0.003010077	0.000884508	-0.005693104	0.003663932	0.007606528
0.782	0.009223742	0.006435221	-0.0034109	0.000262858	0.014784285	0.019915664	0.004473687	0.000679974	0.002075888	-0.005934518	0.007282413	0.007624699	0.008768056	0.001781445	0.001194237	-0.00674833	0.003913739	0.007702386
0.784	0.009428452	0.006099044	-0.004224696	-0.000146876	0.014837211	0.019807146	0.004625577	-0.000496971	0.002183908	-0.006072434	0.007338675	0.007155565	0.009066868	-0.000728572	0.001443099	-0.007850263	0.00399452	0.007794715
0.786	0.009420803	0.006201064	-0.004787792	-0.000873951	0.014692231	0.019538047	0.004717606	-0.001555748	0.002224251	-0.006033903	0.007426132	0.006443537	0.008500811	-0.0036514	0.001543379	-0.008873261	0.003763413	0.007742447
0.788	0.009220796	0.006611008	-0.00515649	-0.00176171	0.014389675	0.019176436	0.004690991	-0.002207927	0.002144591	-0.005989942	0.007436228	0.005664913	0.0071345	-0.005904577	0.001412599	-0.009762083	0.003160142	0.007433851
0.79	0.008939793	0.007068858	-0.005432151	-0.00262225	0.014030728	0.018769796	0.00453703	-0.002280091	0.001937573	-0.006104402	0.007276446	0.004988808	0.005313589	-0.006640858	0.001040449	-0.010501017	0.002259232	0.006828856
0.792	0.008711873	0.007315613	-0.005694045	-0.003302465	0.01373004	0.018322236	0.004310395	-0.001780084	0.001659641	-0.006436369	0.006923061	0.004519689	0.003551427	-0.005600718	0.000516243	-0.011062056	0.001272364	0.00597739
0.794	0.008617907	0.007208161	-0.005955457	-0.003726304	0.013571645	0.017807125	0.004108851	-0.000893908	0.001416605	-0.006899757	0.006445172	0.004272932	0.002332539	-0.003207338	-1.74E-06	-0.01137457	0.000484251	0.005009811
0.796	0.00864986	0.006781179	-0.006165766	-0.003897179	0.013587228	0.017203743	0.004031237	8.68E-05	0.001322427	-0.007303351	0.005982981	0.004189486	0.001922452	-0.000366856	-0.00035923	-0.011339173	0.000141935	0.004106794
0.798	0.008727653	0.00623378	-0.006253747	-0.003867152	0.013757086	0.016530843	0.00413427	0.000877498	0.001452096	-0.007450427	0.00568603	0.004178242	0.002270045	0.001929685	-0.000475824	-0.010880476	0.000345217	0.003453515
0.8	0.008750497	0.005849064	-0.006182762	-0.003697658	0.014021214	0.015854342	0.004408199	0.00130628	0.001810928	-0.007244517	0.005640382	0.004163973	0.003045774	0.003016015	-0.000372029	-0.01000767	0.000994173	0.003186767
0.802	0.008650914	0.005882707	-0.005983321	-0.003439123	0.014290628	0.015264436	0.004782898	0.001366473	0.002332312	-0.006743364	0.005822911	0.004119627	0.003797064	0.002785337	-0.000143983	-0.008844441	0.001825807	0.00335157
0.804	0.008420017	0.006458332	-0.005744782	-0.003140067	0.014461049	0.014835192	0.005158939	0.001200187	0.002901253	-0.006129971	0.006107922	0.004072268	0.004145268	0.001659717	9.42E-05	-0.007606094	0.002526915	0.003882214
0.806	0.008095863	0.007510852	-0.005574444	-0.002872089	0.014437226	0.014589207	0.00544778	0.001027091	0.003392747	-0.005615974	0.006325954	0.004083808	0.003934862	0.000334829	0.000265023	-0.006527786	0.002871954	0.004618364
0.808	0.007725013	0.008793146	-0.005550422	-0.002742309	0.014168502	0.014484154	0.005601028	0.001056171	0.003711216	-0.00533129	0.006347282	0.004216773	0.003272029	-0.000555095	0.000354354	-0.00577581	0.002820138	0.00535075
0.81	0.007325312	0.009946301	-0.005693725	-0.002872529	0.013680729	0.014426165	0.0056181	0.001415378	0.003819233	-0.005263118	0.006150106	0.004498733	0.002449339	-0.000691231	0.000402367	-0.005385228	0.002526563	0.005882608
0.812	0.006875927	0.010610496	-0.005969294	-0.003349625	0.01308204	0.014301919	0.005533683	0.002116612	0.003745917	-0.005278625	0.005838997	0.004899016	0.001804738	-0.000145327	0.000468526	-0.005258902	0.002262856	0.006088427
0.814	0.006342148	0.010534178	-0.006307667	-0.004174909	0.012529683	0.01401443	0.005392989	0.003056841	0.003569803	-0.005216443	0.005600749	0.005328084	0.001580002	0.000725626	0.000590208	-0.005235124	0.002286292	0.005950357
0.816	0.005726915	0.009655713	-0.00663155	-0.005244934	0.01216781	0.013510539	0.005229838	0.004044372	0.003381818	-0.004993055	0.005616054	0.005662284	0.001835051	0.001482927	0.000752883	-0.005190607	0.002721293	0.005564037
0.818	0.005116097	0.008131314	-0.006875941	-0.006377693	0.012065959	0.012792452	0.005059405	0.004842736	0.00324481	-0.004662331	0.005967578	0.005787143	0.002440127	0.001802843	0.000890187	-0.005122461	0.003505634	0.005109311
0.82	0.004681658	0.006298945	-0.006998714	-0.007370908	0.012189723	0.011912947	0.004889723	0.005228078	0.003171205	-0.004395301	0.006589909	0.00564242	0.003137369	0.001586223	0.000920452	-0.00515895	0.004420242	0.004790194
0.822	0.004627061	0.00458786	-0.006983952	-0.00806322	0.01241792	0.010959249	0.004744396	0.005051977	0.00313247	-0.004392807	0.007289446	0.005248103	0.003644705	0.00095101	0.000805439	-0.005487246	0.005182598	0.004760722
0.824	0.005091249	0.003394428	-0.006840113	-0.008373006	0.012596366	0.010031621	0.004676151	0.004293817	0.003094455	-0.004779333	0.007828302	0.004697204	0.003763252	0.000132027	0.000598573	-0.00623744	0.005559631	0.005061
0.826	0.006061968	0.00296375	-0.006593118	-0.008307175	0.012601553	0.009222542	0.004752409	0.003080339	0.003055276	-0.005534297	0.008034087	0.004116515	0.003450962	-0.000653682	0.000445043	-0.007389571	0.005455974	0.005592159
0.828	0.00735164	0.003314673	-0.006274434	-0.007947797	0.012386233	0.008600038	0.005010302	0.001657888	0.003058946	-0.006494851	0.007882056	0.003613482	0.002834405	-0.001307401	0.000520249	-0.008759018	0.004948398	0.006145946
0.83	0.008660986	0.00424111	-0.005907202	-0.007428226	0.011990326	0.008198512	0.005405695	0.00032048	0.003173549	-0.0074268	0.007508696	0.003235046	0.002155578	-0.001870205	0.000930642	-0.010068322	0.004258875	0.006484055
0.832	0.00970311	0.005393259	-0.005497322	-0.006903873	0.011516767	0.008019109	0.005795371	-0.00068083	0.003445846	-0.008126467	0.007148703	0.002958523	0.001677382	-0.002461189	0.001632124	-0.011063728	0.003676282	0.006436513
0.834	0.010320943	0.006404629	-0.005035867	-0.006516324	0.011084953	0.008038762	0.005977259	-0.001208663	0.003859572	-0.008502988	0.007024357	0.002717989	0.001586349	-0.003168144	0.002419464	-0.011612728	0.003452267	0.005973261
0.836	0.010537828	0.007017967	-0.004513972	-0.006353311	0.010780914	0.008223679	0.005780033	-0.001260813	0.004323933	-0.00860237	0.007240402	0.002451028	0.001931793	-0.003952443	0.003000666	-0.01173374	0.003708091	0.005215403
0.838	0.010517985	0.007157349	-0.003943786	-0.006418176	0.010623415	0.00853818	0.005157622	-0.00093669	0.00470153	-0.00856369	0.007734487	0.002140798	0.002619965	-0.004622139	0.003123541	-0.011552607	0.004387242	0.004379502
0.84	0.010465154	0.006921995	-0.003373452	-0.006628799	0.010559939	0.00894163	0.004235615	-0.000372256	0.004863926	-0.008531816	0.008307462	0.001830524	0.003459464	-0.004896498	0.002691209	-0.011220695	0.005274445	0.003683141
0.842	0.010516578	0.006515799	-0.002884518	-0.006856445	0.010496482	0.009375242	0.003280766	0.000316749	0.004749118	-0.008573601	0.008720583	0.001601069	0.004237788	-0.004541246	0.001809549	-0.010844433	0.006076109	0.003260128
0.844	0.010682207	0.00615168	-0.002567126	-0.006991419	0.010351107	0.009751319	0.002604324	0.001052474	0.004394046	-0.008643333	0.008813976	0.001521399	0.00479892	-0.003513617	0.000746298	-0.010461223	0.006531345	0.003124727
0.846	0.010852059	0.005976486	-0.00248054	-0.007001384	0.010106593	0.009961799	0.002443062	0.00177132	0.003926608	-0.00861701	0.008588095	0.00159756	0.00509258	-0.002042129	-0.000176234	-0.010063004	0.006508634	0.003195052
0.848	0.010862394	0.006040291	-0.002617966	-0.006946919	0.009831616	0.009912522	0.002869447	0.002387812	0.003518942	-0.008376332	0.008204527	0.001749895	0.00517464	-0.000586335	-0.000704481	-0.009641184	0.006047203	0.003351228
0.85	0.010592111	0.006310955	-0.002897711	-0.006942081	0.00965115	0.009570765	0.003767059	0.00278374	0.003320524	-0.007894677	0.007902033	0.001835847	0.005160181	0.000323595	-0.000741814	-0.009219018	0.005325492	0.003490596
0.852	0.010049308	0.006711747	-0.003192854	-0.007081455	0.009673991	0.008998271	0.004878046	0.002842713	0.003398427	-0.007275338	0.007868682	0.001711897	0.005153787	0.00030717	-0.000369292	-0.008852121	0.004570992	0.003552533
0.854	0.009406774	0.007155646	-0.003390316	-0.007377458	0.009914379	0.008344422	0.005900004	0.002515692	0.003709902	-0.006718604	0.008137606	0.001305179	0.005194279	-0.000684291	0.000203436	-0.008600859	0.003954878	0.003511412
0.856	0.008959402	0.00756417	-0.00344938	-0.00774713	0.010255383	0.007794964	0.00659241	0.001875224	0.004119667	-0.00643297	0.008564537	0.000657045	0.005244701	-0.002315164	0.000731545	-0.008494113	0.003524865	0.003358682
0.858	0.009006054	0.007870159	-0.003423703	-0.008057722	0.010483189	0.00749736	0.006850816	0.001117002	0.004454769	-0.006534922	0.008901404	-8.58E-05	0.005231815	-0.003978487	0.001032401	-0.008506462	0.00321065	0.003095994
0.86	0.009700872	0.008014901	-0.003427494	-0.008204095	0.010382127	0.007499235	0.006722893	0.000495927	0.004573063	-0.006987587	0.008926844	-0.000729479	0.005110234	-0.005033088	0.001046381	-0.008560878	0.002896712	0.002746601
0.862	0.010945929	0.007947328	-0.003559466	-0.008171231	0.009843724	0.007730764	0.006365483	0.000223207	0.004415084	-0.007609517	0.008562233	-0.001110449	0.004909481	-0.005060928	0.000838102	-0.008556462	0.002516859	0.002372545
0.864	0.012387764	0.007629425	-0.003827754	-0.008044585	0.008932327	0.008039673	0.005966093	0.000374455	0.004018023	-0.008151453	0.00791105	-0.001154689	0.004730937	-0.004029363	0.000542638	-0.008410842	0.002110805	0.002077384
0.866	0.013532914	0.00704839	-0.004125113	-0.007962545	0.007870954	0.008261317	0.005665444	0.000854179	0.003489844	-0.008406174	0.007203731	-0.00089288	0.004692774	-0.002289029	0.000288103	-0.008100941	0.001805426	0.001982467
0.868	0.013937043	0.006233407	-0.004277487	-0.008038766	0.006951781	0.0082903	0.005512972	0.001433973	0.002960466	-0.008299864	0.006682537	-0.000432724	0.004855361	-0.000416576	0.000136691	-0.007684351	0.001731165	0.002181602
0.87	0.013384152	0.005271359	-0.004143322	-0.008298165	0.006413351	0.008121606	0.005468523	0.001846716	0.002535118	-0.007921545	0.006490302	8.94E-05	0.005174978	0.001019055	7.29E-05	-0.007287953	0.001926968	0.002693211
0.872	0.011974924	0.004306143	-0.003704938	-0.008661417	0.006342303	0.007845507	0.005441057	0.001896293	0.002268764	-0.007476955	0.006617803	0.000550235	0.00551721	0.001663237	3.85E-05	-0.007062929	0.002295747	0.003430961
0.874	0.010086444	0.003511151	-0.003092267	-0.008986095	0.00664549	0.007603094	0.00534212	0.001536808	0.002166396	-0.007190712	0.006927943	0.000858148	0.005725859	0.001474139	-1.58E-05	-0.007121256	0.002641623	0.004208012
0.876	0.008221319	0.003033784	-0.002518377	-0.00914262	0.007105275	0.007525411	0.005130031	0.000890183	0.002200336	-0.007205098	0.007233708	0.000952244	0.00570793	0.000689581	-9.73E-05	-0.007481184	0.002768152	0.004776722
0.878	0.006813751	0.002931564	-0.002162191	-0.00908547	0.00749105	0.007683512	0.004829248	0.000196844	0.002330138	-0.007522776	0.007384602	0.000795564	0.00548558	-0.000303172	-0.000176668	-0.008047532	0.00257944	0.004894853
0.88	0.006079735	0.003134688	-0.002070173	-0.008883038	0.007671992	0.00806804	0.004521414	-0.000280184	0.002514549	-0.008015899	0.007320447	0.000376791	0.005186469	-0.001128842	-0.00022346	-0.008637242	0.002125842	0.004402453
0.882	0.005973498	0.003458123	-0.002139107	-0.008690267	0.007674243	0.008600246	0.004312341	-0.000358772	0.002713611	-0.008490107	0.007073942	-0.000277579	0.004976843	-0.001551505	-0.000241767	-0.00904148	0.001571434	0.003286168
0.884	0.006258828	0.003667463	-0.002191171	-0.008676336	0.00765379	0.00916278	0.004285898	-8.10E-06	0.002887672	-0.008768284	0.006731544	-0.001091343	0.00497221	-0.001530973	-0.000277023	-0.009099749	0.001108555	0.001707319
0.886	0.006644771	0.0035715	-0.002094461	-0.008940964	0.007801001	0.009633504	0.004460818	0.000642705	0.003001689	-0.00875534	0.006380094	-0.001942089	0.005170163	-0.001202138	-0.000384807	-0.008757352	0.000870857	-2.49E-05
0.888	0.006910468	0.003101628	-0.001854405	-0.009458085	0.008229713	0.00991144	0.004769685	0.001360744	0.003037475	-0.008461419	0.006068583	-0.002688512	0.005440077	-0.000796529	-0.000579743	-0.008084323	0.000889018	-0.00153672
0.89	0.006963184	0.002341433	-0.001620916	-0.010073291	0.008910619	0.009933184	0.005074419	0.001905872	0.003006872	-0.007984269	0.005800944	-0.003215791	0.005577677	-0.000538734	-0.00079951	-0.007250124	0.001101118	-0.002507466
0.892	0.006822521	0.001489102	-0.00160844	-0.010558035	0.009680421	0.009683598	0.005218236	0.00212705	0.002953436	-0.007468043	0.005555816	-0.003480107	0.005401102	-0.000553012	-0.000914204	-0.006465528	0.001398111	-0.002783376
0.894	0.006569828	0.000775597	-0.001976587	-0.010699947	0.010314346	0.009203478	0.005097194	0.002017014	0.002935838	-0.007058373	0.005316097	-0.003529423	0.004845748	-0.000814699	-0.000787545	-0.005912695	0.001673749	-0.002436745
0.896	0.006303274	0.000372944	-0.002738035	-0.01039204	0.010618383	0.00858925	0.004717581	0.001705031	0.002998237	-0.006864684	0.00508805	-0.00348516	0.004008221	-0.001162753	-0.000359521	-0.005688593	0.00185594	-0.001741659
0.898	0.006117234	0.000335193	-0.003740673	-0.009681612	0.010495899	0.007977767	0.004207021	0.001394616	0.003144671	-0.006932975	0.004900109	-0.003487936	0.003113123	-0.001367636	0.000298388	-0.005779963	0.00191602	-0.0010684
0.9	0.006095399	0.000598925	-0.004728998	-0.008755662	0.009967526	0.007513729	0.003768486	0.00127551	0.003334735	-0.007231502	0.004785945	-0.003630264	0.002417701	-0.001225902	0.000994668	-0.006077195	0.001863682	-0.000735814
0.902	0.006292597	0.001031246	-0.005450137	-0.007868164	0.009151658	0.007305493	0.003594602	0.001450176	0.003504029	-0.007655847	0.004764169	-0.003908481	0.002101746	-0.000637751	0.001500322	-0.006423534	0.001734789	-0.000887626
0.904	0.006700347	0.001497744	-0.005752291	-0.007243731	0.008226513	0.007384171	0.003784067	0.001903765	0.00359645	-0.008060338	0.004826848	-0.004219411	0.002200253	0.000362913	0.001661219	-0.006681835	0.001575707	-0.001448326
0.906	0.007216119	0.00191036	-0.005634023	-0.007004125	0.007388767	0.007682798	0.004302884	0.002524972	0.003587224	-0.008311182	0.004940424	-0.004405296	0.00260914	0.001630435	0.001478905	-0.006791655	0.001424038	-0.002177589
0.908	0.007653239	0.002237811	-0.005230556	-0.007150151	0.006811111	0.008048393	0.005011051	0.003158967	0.003483861	-0.008339987	0.005056216	-0.00432625	0.003154073	0.002956403	0.00111195	-0.006787736	0.001290972	-0.00278916
0.91	0.007808527	0.002483003	-0.00475145	-0.007598418	0.006597624	0.008287707	0.005737104	0.003661236	0.003309003	-0.008167934	0.005125731	-0.003925214	0.003677859	0.004115541	0.000795551	-0.006767461	0.001156153	-0.003069904
0.912	0.007563298	0.002646975	-0.004400251	-0.00824073	0.006745075	0.008233147	0.006354266	0.003929517	0.00308171	-0.007882739	0.005117306	-0.003254606	0.004095946	0.004897528	0.000724025	-0.006822661	0.000985221	-0.002942743
0.914	0.00696297	0.0027146	-0.004307545	-0.0089856	0.007131551	0.007805275	0.006815796	0.003907178	0.002813669	-0.007579114	0.005032274	-0.002454165	0.004398639	0.005130275	0.000958076	-0.006972855	0.000767944	-0.002451332
0.916	0.006210677	0.002661453	-0.004497846	-0.009759731	0.007553671	0.007043959	0.007132315	0.00357374	0.00252127	-0.007298155	0.004913401	-0.001692735	0.004608182	0.004713055	0.001406451	-0.007142896	0.000553326	-0.001697918
0.918	0.005563016	0.002473471	-0.00489538	-0.010480623	0.007811115	0.006093494	0.007314976	0.002941605	0.002240099	-0.007005672	0.004837317	-0.001103404	0.00472871	0.003660951	0.001884512	-0.007201143	0.000452779	-0.000785207
0.92	0.00518488	0.002167508	-0.005361109	-0.011035648	0.007804214	0.005147781	0.007333081	0.002065532	0.002024806	-0.006625874	0.004888237	-0.000741777	0.004730981	0.002138554	0.002210142	-0.007036294	0.00059558	0.000202632
0.922	0.00505257	0.001793576	-0.005744725	-0.011297794	0.007590301	0.00437923	0.007120819	0.00105712	0.001927201	-0.006109691	0.005120558	-0.000582628	0.004583437	0.000455494	0.002284301	-0.006628147	0.001051183	0.001177089
0.924	0.004974419	0.001423229	-0.005932459	-0.011178169	0.007358069	0.003883038	0.00663139	8.41E-05	0.00196421	-0.005492895	0.005529253	-0.000550982	0.004306487	-0.000996719	0.002116267	-0.0060696	0.001764287	0.002015217
0.926	0.00471797	0.001126067	-0.005875379	-0.010682317	0.007323525	0.003657955	0.005897359	-0.00065806	0.002097516	-0.004903024	0.006044983	-0.000567939	0.00400139	-0.001855546	0.001791223	-0.005528282	0.002548946	0.00256011
0.928	0.004164808	0.000951428	-0.005591305	-0.009928902	0.007600777	0.003626518	0.005049134	-0.000999945	0.002242956	-0.004506666	0.006559002	-0.000587826	0.003820868	-0.001909009	0.001406835	-0.005169797	0.003158604	0.002670616
0.93	0.003392283	0.000922958	-0.00514405	-0.009112401	0.008122666	0.003678203	0.004268855	-0.000857912	0.002309371	-0.004426483	0.006965312	-0.00061	0.003886537	-0.001174938	0.00101979	-0.005086053	0.003400987	0.002299242
0.932	0.002632376	0.001040917	-0.004613489	-0.00842787	0.008661113	0.003711706	0.003701361	-0.000270741	0.002247015	-0.004676289	0.007198009	-0.000663069	0.004198363	0.000104631	0.000632043	-0.005265566	0.003235901	0.001549422
0.934	0.002147779	0.001296888	-0.004073458	-0.007999471	0.008940057	0.003660708	0.003380577	0.000602218	0.002079174	-0.005151196	0.00724885	-0.000774684	0.00460177	0.001551006	0.000216529	-0.005612884	0.002800842	0.00067328
0.936	0.002102614	0.001672899	-0.003586667	-0.007846461	0.00877923	0.003498203	0.003217989	0.001525285	0.001896377	-0.005675648	0.007160967	-0.00094627	0.004842614	0.002782344	-0.000235707	-0.006001819	0.002345907	-9.65E-06
0.938	0.002502841	0.002123586	-0.003210691	-0.00789347	0.008187984	0.003229568	0.003063178	0.002257155	0.001813322	-0.006082179	0.00700854	-0.001149188	0.004694193	0.003530897	-0.000681429	-0.006331148	0.002114155	-0.00024486
0.94	0.003226361	0.002563618	-0.002999778	-0.008009552	0.007358029	0.00288719	0.002803248	0.002621171	0.001909207	-0.006281102	0.006875142	-0.001344903	0.004097415	0.003692532	-0.001029345	-0.0065564	0.002230609	3.65E-05
0.942	0.004100254	0.002875779	-0.002991056	-0.008054873	0.006562421	0.002529222	0.002441618	0.002554522	0.002181176	-0.00629014	0.006834626	-0.001514715	0.00323374	0.003305068	-0.001179477	-0.006690439	0.002651442	0.000668636
0.944	0.004973444	0.002959481	-0.003179075	-0.007923235	0.006020231	0.002235511	0.00211199	0.002122546	0.002536655	-0.006216158	0.006932723	-0.001677526	0.002480832	0.002489393	-0.001076057	-0.006778741	0.003190361	0.001307836
0.946	0.005749691	0.002794222	-0.003497457	-0.007576506	0.005801044	0.002088969	0.002018996	0.001498299	0.002830265	-0.006202046	0.007166701	-0.001880309	0.00225531	0.001405288	-0.000741526	-0.006866127	0.003597736	0.001574572
0.948	0.006386997	0.002483688	-0.003826287	-0.007065922	0.005815414	0.002142281	0.002339286	0.000910648	0.00292879	-0.006364727	0.007471234	-0.002164998	0.002815281	0.000241688	-0.000275771	-0.006969915	0.003652692	0.001221465
0.95	0.006880685	0.002237799	-0.004027904	-0.006528386	0.005886595	0.002384182	0.003132779	0.000570611	0.002771724	-0.006749264	0.007725404	-0.002532502	0.004122809	-0.00077931	0.000177864	-0.007071886	0.00323379	0.00025065
0.952	0.007243838	0.002277574	-0.003994823	-0.006145683	0.00585468	0.002728087	0.004304692	0.000597767	0.00239719	-0.007313847	0.007790473	-0.002928993	0.005842048	-0.001423472	0.000483988	-0.00713188	0.002353096	-0.00107732
0.954	0.007498358	0.002718754	-0.003686689	-0.006071408	0.005653583	0.003039102	0.005638813	0.000972585	0.001924021	-0.007947251	0.007572763	-0.003267301	0.007489572	-0.001516994	0.000561106	-0.007110874	0.001153599	-0.002344528
0.956	0.007664603	0.003481684	-0.003140206	-0.006352553	0.00532563	0.003188214	0.006881854	0.001546834	0.001501392	-0.008507252	0.007081506	-0.003471642	0.008661082	-0.001035475	0.000413974	-0.006992703	-0.000129755	-0.003151562
0.958	0.007750875	0.004291522	-0.002450311	-0.006886876	0.004978141	0.003106188	0.007837947	0.002118447	0.001253151	-0.008865582	0.00644705	-0.003518714	0.009218289	-0.000146338	0.000140731	-0.006792167	-0.001234781	-0.003291133
0.96	0.007750505	0.004794871	-0.001733931	-0.007448666	0.00471724	0.002808481	0.008431521	0.002537019	0.001242231	-0.008945936	0.005881093	-0.003450135	0.009338983	0.000839882	-9.40E-05	-0.006545167	-0.001946162	-0.002835737
0.962	0.007646011	0.004735985	-0.001091422	-0.007781215	0.004598306	0.002378812	0.008710256	0.00278303	0.001464216	-0.008744998	0.005589471	-0.003349751	0.00939876	0.001603059	-0.000115772	-0.006289084	-0.00215766	-0.00209816
0.964	0.007425405	0.00411148	-0.000577667	-0.007715441	0.004613645	0.001926409	0.00879403	0.002967096	0.001864324	-0.008332705	0.005678662	-0.003303148	0.009749735	0.001958483	0.00018674	-0.006043557	-0.001898172	-0.001478632
0.966	0.007101575	0.003205136	-0.00019105	-0.007253966	0.004712373	0.001543146	0.008799942	0.003245646	0.002362089	-0.007831236	0.006102801	-0.003365163	0.010514502	0.001930466	0.000805702	-0.005804161	-0.001313074	-0.001277643
0.968	0.006730136	0.002480778	0.000115675	-0.006575047	0.004832889	0.001282611	0.008786584	0.003701558	0.002871862	-0.007377443	0.006681001	-0.003551632	0.0115112	0.001707667	0.001603293	-0.005551374	-0.000608344	-0.001566459
0.97	0.006410963	0.002377229	0.000404977	-0.005952211	0.004930355	0.001162336	0.008743654	0.004267614	0.00331525	-0.007077618	0.007177628	-0.00385004	0.012347763	0.001511682	0.002360737	-0.005270423	1.79E-05	-0.002179611
0.972	0.006262879	0.00310056	0.000715605	-0.005629122	0.004990567	0.001176022	0.008624444	0.004749855	0.003629449	-0.006968948	0.007404919	-0.004231109	0.012626984	0.001468597	0.002871313	-0.004969594	0.000430633	-0.002827772
0.974	0.006384666	0.004538673	0.001032228	-0.005713359	0.005030714	0.001304346	0.008402395	0.004937239	0.003778892	-0.007005266	0.007299438	-0.00464989	0.01215531	0.001556663	0.003030784	-0.004679975	0.000584186	-0.003253845
0.976	0.006804004	0.006315077	0.001280738	-0.006139714	0.005090609	0.001515996	0.00811246	0.00473322	0.003767317	-0.007076889	0.00693422	-0.005039766	0.011038816	0.001659085	0.002887074	-0.004439341	0.000512084	-0.003351947
0.978	0.007438404	0.007947314	0.001355973	-0.006716103	0.005215829	0.001764242	0.007850759	0.00422466	0.003641779	-0.007061981	0.00646487	-0.005316089	0.009623621	0.001671069	0.00262062	-0.00427123	0.000293053	-0.003190712
0.98	0.008093401	0.00903187	0.001169555	-0.007224366	0.005435147	0.001986895	0.007732925	0.003639606	0.003480367	-0.006888289	0.006042681	-0.005400631	0.008327326	0.001573318	0.002459813	-0.004174227	1.19E-05	-0.00293792
0.982	0.008502327	0.009359012	0.000692562	-0.007522139	0.005739142	0.002111454	0.007830907	0.003219738	0.003363052	-0.006573213	0.005741343	-0.005258178	0.007453981	0.001422543	0.002573481	-0.004132029	-0.000269021	-0.002744438
0.984	0.008407276	0.008937552	-3.00E-05	-0.007596071	0.006072031	0.00206639	0.008124686	0.003082045	0.003339852	-0.006219891	0.005536363	-0.004922692	0.007088594	0.001270408	0.002990567	-0.004135758	-0.000515046	-0.002653234
0.986	0.007653373	0.007940008	-0.000900516	-0.007544994	0.00634707	0.001795415	0.008494731	0.003155788	0.003413621	-0.005969502	0.005342617	-0.004492262	0.007107022	0.001087471	0.00359192	-0.004203663	-0.000704535	-0.002584644
0.988	0.006267574	0.006628241	-0.001811424	-0.007510022	0.006484942	0.00127444	0.008763476	0.003231176	0.003547925	-0.005936273	0.005083546	-0.004092937	0.00727783	0.00076137	0.004177258	-0.004381009	-0.000807352	-0.002395943
0.99	0.004482483	0.005289827	-0.002684652	-0.007593973	0.00645999	0.000526795	0.008763959	0.00309159	0.003692591	-0.006160254	0.004746326	-0.003831562	0.007383836	0.000186207	0.004572842	-0.004718829	-0.000776518	-0.00197995
0.992	0.002682141	0.004182467	-0.003484256	-0.007812413	0.00632803	-0.000369776	0.008398767	0.002655222	0.003807676	-0.006600852	0.004387289	-0.003763807	0.007292699	-0.000611176	0.004719397	-0.005243474	-0.000563962	-0.001351947
0.994	0.001291032	0.003504492	-0.004199831	-0.008099026	0.006214863	-0.001288647	0.007670189	0.002038182	0.003872311	-0.007169454	0.004088574	-0.003891923	0.006963284	-0.001414536	0.004682972	-0.005929251	-0.000153477	-0.000667806
0.996	0.000627304	0.003354925	-0.00481546	-0.008355107	0.006264958	-0.002080848	0.006670999	0.001504808	0.003875161	-0.007774487	0.00389447	-0.004183508	0.006405241	-0.001886653	0.004590527	-0.006693561	0.000403692	-0.000167828
0.998	0.000776533	0.003697976	-0.005286809	-0.00850995	0.006572983	-0.002617674	0.005548714	0.00133074	0.003800812	-0.008350939	0.003772285	-0.00459288	0.005640551	-0.001742935	0.00453107	-0.007416871	0.000980246	-6.90E-05
1	0.001544769	0.004366556	-0.005544893	-0.008557681	0.007135023	-0.002835092	0.00446576	0.001651395	0.003629464	-0.008861261	0.003627337	-0.005071092	0.00470304	-0.000934406	0.004486132	-0.007977335	0.001407658	-0.000453303
