# Supplementary material for: The causal role of the somatosensory cortex in prosocial behaviour
Source: eLife. 2018 May 8;7:e32740. doi: 10.7554/eLife.32740 (PMC5973831; doi:10.7554/eLife.32740)
Supplement: Figure 3—source data 4. — Data source of Figure 3D. [file elife-32740-fig3-data4.csv]

dSI-R Hand			dSI-R Face			vSI-R Face
time	stat	sign	time	stat	sign	time	stat	sign
-1	0.649462378	NaN	-1	0.91991575	NaN	-1	0.351341771	NaN
-0.998	0.702617277	NaN	-0.998	1.034780859	NaN	-0.998	0.653027185	NaN
-0.996	0.737637442	NaN	-0.996	0.822844254	NaN	-0.996	0.992820429	NaN
-0.994	0.842034649	NaN	-0.994	0.926892266	NaN	-0.994	1.170993645	NaN
-0.992	1.191240728	NaN	-0.992	0.898951622	NaN	-0.992	1.018826056	NaN
-0.99	1.504868503	NaN	-0.99	1.009206592	NaN	-0.99	0.78469509	NaN
-0.988	1.472847938	NaN	-0.988	1.195915766	NaN	-0.988	0.718347217	NaN
-0.986	1.309074447	NaN	-0.986	1.852716428	NaN	-0.986	0.752497796	NaN
-0.984	1.210130418	NaN	-0.984	2.026982611	NaN	-0.984	0.692194864	NaN
-0.982	1.114636935	NaN	-0.982	1.508376193	NaN	-0.982	0.571942522	NaN
-0.98	1.040504835	NaN	-0.98	0.975518879	NaN	-0.98	0.442149814	NaN
-0.978	1.028190855	NaN	-0.978	0.671136405	NaN	-0.978	0.362441654	NaN
-0.976	1.21667825	NaN	-0.976	0.573486711	NaN	-0.976	0.569365973	NaN
-0.974	1.266929928	NaN	-0.974	0.60778393	NaN	-0.974	1.135639325	NaN
-0.972	1.286960471	NaN	-0.972	0.697858095	NaN	-0.972	1.720918007	NaN
-0.97	1.173853008	NaN	-0.97	0.821784991	NaN	-0.97	2.177287052	NaN
-0.968	0.897858234	NaN	-0.968	0.992347587	NaN	-0.968	2.54247777	NaN
-0.966	0.623214975	NaN	-0.966	1.465836466	NaN	-0.966	2.600490978	NaN
-0.964	0.501271319	NaN	-0.964	2.041766311	NaN	-0.964	2.512507211	NaN
-0.962	0.472904124	NaN	-0.962	1.819443237	NaN	-0.962	2.291265402	NaN
-0.96	0.501166583	NaN	-0.96	2.811713381	NaN	-0.96	1.846446409	NaN
-0.958	0.517133942	NaN	-0.958	1.92870227	NaN	-0.958	1.621086612	NaN
-0.956	0.585014758	NaN	-0.956	0.875586361	NaN	-0.956	1.752760536	NaN
-0.954	0.65659501	NaN	-0.954	0.518411701	NaN	-0.954	2.052804303	NaN
-0.952	0.684935787	NaN	-0.952	0.765546172	NaN	-0.952	3.331613183	NaN
-0.95	0.65888933	NaN	-0.95	1.282094713	NaN	-0.95	5.21697564	NaN
-0.948	0.589198399	NaN	-0.948	1.65645023	NaN	-0.948	6.987275025	NaN
-0.946	0.58908774	NaN	-0.946	1.450540134	NaN	-0.946	6.606603809	NaN
-0.944	0.706082655	NaN	-0.944	1.00996506	NaN	-0.944	5.530111087	NaN
-0.942	0.976758546	NaN	-0.942	0.664002552	NaN	-0.942	5.299832093	NaN
-0.94	1.295534989	NaN	-0.94	0.3934936	NaN	-0.94	4.523830484	NaN
-0.938	1.488745502	NaN	-0.938	0.259099053	NaN	-0.938	4.478352101	NaN
-0.936	1.451216179	NaN	-0.936	0.301421943	NaN	-0.936	4.377395611	NaN
-0.934	1.212800715	NaN	-0.934	0.495150606	NaN	-0.934	4.303351667	NaN
-0.932	0.964250723	NaN	-0.932	0.765401835	NaN	-0.932	3.743435285	NaN
-0.93	0.878707893	NaN	-0.93	1.028528408	NaN	-0.93	3.143844646	NaN
-0.928	0.906888502	NaN	-0.928	1.245545029	NaN	-0.928	2.601951928	NaN
-0.926	1.169061564	NaN	-0.926	1.589680529	NaN	-0.926	2.368897882	NaN
-0.924	1.515526392	NaN	-0.924	1.978062484	NaN	-0.924	1.935676271	NaN
-0.922	1.747759165	NaN	-0.922	2.340042335	NaN	-0.922	1.563308089	NaN
-0.92	1.747095437	NaN	-0.92	2.542841302	NaN	-0.92	1.495356038	NaN
-0.918	1.390764438	NaN	-0.918	2.428570035	NaN	-0.918	1.656031978	NaN
-0.916	0.904987655	NaN	-0.916	2.193179267	NaN	-0.916	1.765151192	NaN
-0.914	0.533228663	NaN	-0.914	2.076270561	NaN	-0.914	1.68448181	NaN
-0.912	0.345662368	NaN	-0.912	2.024588794	NaN	-0.912	1.345340558	NaN
-0.91	0.337004003	NaN	-0.91	1.830493117	NaN	-0.91	0.935249206	NaN
-0.908	0.473878025	NaN	-0.908	1.584273241	NaN	-0.908	0.747707705	NaN
-0.906	0.656028822	NaN	-0.906	1.52671328	NaN	-0.906	0.792897179	NaN
-0.904	0.770838453	NaN	-0.904	1.548437065	NaN	-0.904	1.027968419	NaN
-0.902	0.835168834	NaN	-0.902	1.82401831	NaN	-0.902	1.307836929	NaN
-0.9	0.825981483	NaN	-0.9	2.15387361	NaN	-0.9	1.799191387	NaN
-0.898	0.96824617	NaN	-0.898	2.359963266	NaN	-0.898	1.858467267	NaN
-0.896	1.001249131	NaN	-0.896	2.387246678	NaN	-0.896	1.23069641	NaN
-0.894	0.871142338	NaN	-0.894	2.280313652	NaN	-0.894	0.672722302	NaN
-0.892	0.730818794	NaN	-0.892	1.87980229	NaN	-0.892	0.287735618	NaN
-0.89	0.496013984	NaN	-0.89	1.095084196	NaN	-0.89	0.203961867	NaN
-0.888	0.352800972	NaN	-0.888	0.653898999	NaN	-0.888	0.447993212	NaN
-0.886	0.619566223	NaN	-0.886	0.438243133	NaN	-0.886	0.536014429	NaN
-0.884	0.439048828	NaN	-0.884	0.438892113	NaN	-0.884	0.398601404	NaN
-0.882	0.309357558	NaN	-0.882	0.686491032	NaN	-0.882	0.559068046	NaN
-0.88	0.257719604	NaN	-0.88	0.968682085	NaN	-0.88	0.698761731	NaN
-0.878	0.217113731	NaN	-0.878	0.968734303	NaN	-0.878	0.56895389	NaN
-0.876	0.284507521	NaN	-0.876	0.449845877	NaN	-0.876	0.300418036	NaN
-0.874	0.453573571	NaN	-0.874	0.208773789	NaN	-0.874	0.260857471	NaN
-0.872	0.601485775	NaN	-0.872	0.124585168	NaN	-0.872	0.306986394	NaN
-0.87	0.582103631	NaN	-0.87	0.169048473	NaN	-0.87	0.403826229	NaN
-0.868	0.509961347	NaN	-0.868	0.323554804	NaN	-0.868	0.719028262	NaN
-0.866	0.562022623	NaN	-0.866	0.513836465	NaN	-0.866	1.221789755	NaN
-0.864	0.858320079	NaN	-0.864	0.609665601	NaN	-0.864	1.722224008	NaN
-0.862	1.372143212	NaN	-0.862	0.54883375	NaN	-0.862	1.839786424	NaN
-0.86	1.676020922	NaN	-0.86	0.405304944	NaN	-0.86	1.610677988	NaN
-0.858	1.754762359	NaN	-0.858	0.264013649	NaN	-0.858	1.617125029	NaN
-0.856	1.621598443	NaN	-0.856	0.231272452	NaN	-0.856	1.1819248	NaN
-0.854	1.440652559	NaN	-0.854	0.380394425	NaN	-0.854	0.761836059	NaN
-0.852	1.274319259	NaN	-0.852	0.546031354	NaN	-0.852	0.502861094	NaN
-0.85	1.188293422	NaN	-0.85	0.604327494	NaN	-0.85	0.166419317	NaN
-0.848	1.246310627	NaN	-0.848	0.617762323	NaN	-0.848	0.162936908	NaN
-0.846	1.511955127	NaN	-0.846	0.534451909	NaN	-0.846	0.217233281	NaN
-0.844	2.065079704	NaN	-0.844	0.383520493	NaN	-0.844	0.297448784	NaN
-0.842	2.62290331	NaN	-0.842	0.248817835	NaN	-0.842	0.377747624	NaN
-0.84	2.77768548	NaN	-0.84	0.130936578	NaN	-0.84	0.408408081	NaN
-0.838	2.770317295	NaN	-0.838	0.117082953	NaN	-0.838	0.415862509	NaN
-0.836	2.777599764	NaN	-0.836	0.290939605	NaN	-0.836	0.377787002	NaN
-0.834	2.7014507	NaN	-0.834	0.692977011	NaN	-0.834	0.36564483	NaN
-0.832	2.661095491	NaN	-0.832	0.844815313	NaN	-0.832	0.413265661	NaN
-0.83	2.664939218	NaN	-0.83	0.692786367	NaN	-0.83	0.706432779	NaN
-0.828	2.362242107	NaN	-0.828	0.457124284	NaN	-0.828	0.937979034	NaN
-0.826	1.608678016	NaN	-0.826	0.209934912	NaN	-0.826	1.870515223	NaN
-0.824	1.001755541	NaN	-0.824	0.119161615	NaN	-0.824	2.276102068	NaN
-0.822	0.624543811	NaN	-0.822	0.527255963	NaN	-0.822	4.413902657	NaN
-0.82	0.48259171	NaN	-0.82	0.718920275	NaN	-0.82	5.10014025	NaN
-0.818	0.382079024	NaN	-0.818	0.866125698	NaN	-0.818	6.414765281	NaN
-0.816	0.290896831	NaN	-0.816	0.846915296	NaN	-0.816	6.780111536	NaN
-0.814	0.258054874	NaN	-0.814	0.759290318	NaN	-0.814	6.398907309	NaN
-0.812	0.33181942	NaN	-0.812	0.647023826	NaN	-0.812	5.778033992	NaN
-0.81	0.449668121	NaN	-0.81	0.560045752	NaN	-0.81	5.045865199	NaN
-0.808	0.530162036	NaN	-0.808	0.517070474	NaN	-0.808	5.073470545	NaN
-0.806	0.551201031	NaN	-0.806	0.520586189	NaN	-0.806	4.880247017	NaN
-0.804	0.461015928	NaN	-0.804	0.551680587	NaN	-0.804	4.219800858	NaN
-0.802	0.307312705	NaN	-0.802	0.550176059	NaN	-0.802	3.712267596	NaN
-0.8	0.266014881	NaN	-0.8	0.509689526	NaN	-0.8	3.054978964	NaN
-0.798	0.389017361	NaN	-0.798	0.508585342	NaN	-0.798	2.956399528	NaN
-0.796	0.588430477	NaN	-0.796	0.488885067	NaN	-0.796	2.619530133	NaN
-0.794	0.80374414	NaN	-0.794	0.52792637	NaN	-0.794	2.509204392	NaN
-0.792	1.088520497	NaN	-0.792	0.802071706	NaN	-0.792	2.412574662	NaN
-0.79	1.372910756	NaN	-0.79	0.603425535	NaN	-0.79	2.176421933	NaN
-0.788	1.509847356	NaN	-0.788	0.611105854	NaN	-0.788	1.850175395	NaN
-0.786	1.64091944	NaN	-0.786	0.588626858	NaN	-0.786	1.150996909	NaN
-0.784	1.753168804	NaN	-0.784	0.473009828	NaN	-0.784	0.80300505	NaN
-0.782	1.793807142	NaN	-0.782	0.610663739	NaN	-0.782	0.46456225	NaN
-0.78	1.7085697	NaN	-0.78	0.680509996	NaN	-0.78	0.258810218	NaN
-0.778	1.522448732	NaN	-0.778	0.7406411	NaN	-0.778	0.290910632	NaN
-0.776	1.209090558	NaN	-0.776	0.747538012	NaN	-0.776	0.611937789	NaN
-0.774	0.920966675	NaN	-0.774	0.820752289	NaN	-0.774	0.70157433	NaN
-0.772	0.806429779	NaN	-0.772	0.939060921	NaN	-0.772	0.792487031	NaN
-0.77	0.840923287	NaN	-0.77	1.053536261	NaN	-0.77	1.032166272	NaN
-0.768	0.898098348	NaN	-0.768	1.072278829	NaN	-0.768	1.480943382	NaN
-0.766	0.898336461	NaN	-0.766	0.98088867	NaN	-0.766	1.779241789	NaN
-0.764	0.944086393	NaN	-0.764	0.854106164	NaN	-0.764	1.757625183	NaN
-0.762	1.392023894	NaN	-0.762	0.776105398	NaN	-0.762	1.451066267	NaN
-0.76	1.854263892	NaN	-0.76	0.756963666	NaN	-0.76	1.261180497	NaN
-0.758	2.021501849	NaN	-0.758	0.768915552	NaN	-0.758	1.126438255	NaN
-0.756	1.89320765	NaN	-0.756	0.702547644	NaN	-0.756	1.115180765	NaN
-0.754	1.670675541	NaN	-0.754	0.520044621	NaN	-0.754	1.199695532	NaN
-0.752	1.548725235	NaN	-0.752	0.314756433	NaN	-0.752	1.43537652	NaN
-0.75	1.619757545	NaN	-0.75	0.159038192	NaN	-0.75	1.676071131	NaN
-0.748	1.781512466	NaN	-0.748	0.076547373	NaN	-0.748	1.895247187	NaN
-0.746	1.987318194	NaN	-0.746	0.10836587	NaN	-0.746	2.128095157	NaN
-0.744	1.925605049	NaN	-0.744	0.309164228	NaN	-0.744	2.405871287	NaN
-0.742	1.606486194	NaN	-0.742	0.567500701	NaN	-0.742	2.744487321	NaN
-0.74	1.00882384	NaN	-0.74	0.896417637	NaN	-0.74	3.096787705	NaN
-0.738	0.348988124	NaN	-0.738	1.109368527	NaN	-0.738	3.284474077	NaN
-0.736	0.111408348	NaN	-0.736	1.370354625	NaN	-0.736	3.247640929	NaN
-0.734	0.142422979	NaN	-0.734	2.096123421	NaN	-0.734	2.896665717	NaN
-0.732	0.326311256	NaN	-0.732	1.649960549	NaN	-0.732	2.741122911	NaN
-0.73	0.451639032	NaN	-0.73	1.450373545	NaN	-0.73	2.849848573	NaN
-0.728	0.563384588	NaN	-0.728	1.161688794	NaN	-0.728	3.001085619	NaN
-0.726	0.622617904	NaN	-0.726	0.870115225	NaN	-0.726	2.96412605	NaN
-0.724	0.672225106	NaN	-0.724	0.610721289	NaN	-0.724	2.758357865	NaN
-0.722	0.741722431	NaN	-0.722	0.486147434	NaN	-0.722	2.660827471	NaN
-0.72	0.804682008	NaN	-0.72	0.553234216	NaN	-0.72	2.52045844	NaN
-0.718	0.849026968	NaN	-0.718	0.699075591	NaN	-0.718	2.304663563	NaN
-0.716	0.932017259	NaN	-0.716	0.738057414	NaN	-0.716	2.303415566	NaN
-0.714	1.013047715	NaN	-0.714	0.853888407	NaN	-0.714	2.732140376	NaN
-0.712	1.153012109	NaN	-0.712	1.273964231	NaN	-0.712	2.691204547	NaN
-0.71	1.259567117	NaN	-0.71	1.762138791	NaN	-0.71	2.970200929	NaN
-0.708	1.244800298	NaN	-0.708	2.016015133	NaN	-0.708	3.097658373	NaN
-0.706	1.101864794	NaN	-0.706	1.847231199	NaN	-0.706	3.117918954	NaN
-0.704	0.914602875	NaN	-0.704	1.409173398	NaN	-0.704	2.991264144	NaN
-0.702	0.759997812	NaN	-0.702	1.105968932	NaN	-0.702	3.183294165	NaN
-0.7	0.813285277	NaN	-0.7	0.909253148	NaN	-0.7	2.724542152	NaN
-0.698	0.987619815	NaN	-0.698	0.837425708	NaN	-0.698	2.33980957	NaN
-0.696	1.239370647	NaN	-0.696	0.855903571	NaN	-0.696	1.911027812	NaN
-0.694	1.481794942	NaN	-0.694	1.171437606	NaN	-0.694	1.931773288	NaN
-0.692	1.432959641	NaN	-0.692	1.009464455	NaN	-0.692	1.707125342	NaN
-0.69	1.128051966	NaN	-0.69	1.125606866	NaN	-0.69	1.380440254	NaN
-0.688	0.598984206	NaN	-0.688	1.172107192	NaN	-0.688	0.949177141	NaN
-0.686	0.193508152	NaN	-0.686	1.156322554	NaN	-0.686	0.603847538	NaN
-0.684	0.023334207	NaN	-0.684	1.07102071	NaN	-0.684	0.35758044	NaN
-0.682	0.000676656	NaN	-0.682	0.992813061	NaN	-0.682	0.252147661	NaN
-0.68	0.007205706	NaN	-0.68	0.856100453	NaN	-0.68	0.275921497	NaN
-0.678	0.023091238	NaN	-0.678	0.570094239	NaN	-0.678	0.354928363	NaN
-0.676	0.162229086	NaN	-0.676	0.343802177	NaN	-0.676	0.799264814	NaN
-0.674	0.425358776	NaN	-0.674	0.298818516	NaN	-0.674	1.322831532	NaN
-0.672	0.672087204	NaN	-0.672	0.369099413	NaN	-0.672	1.666139026	NaN
-0.67	0.849295926	NaN	-0.67	0.346824765	NaN	-0.67	1.960848802	NaN
-0.668	0.99892084	NaN	-0.668	0.385500309	NaN	-0.668	2.251457914	NaN
-0.666	1.053476488	NaN	-0.666	0.465960933	NaN	-0.666	2.126300372	NaN
-0.664	1.085193041	NaN	-0.664	0.593690246	NaN	-0.664	1.893843438	NaN
-0.662	1.098945556	NaN	-0.662	0.733574229	NaN	-0.662	1.616449985	NaN
-0.66	1.070304965	NaN	-0.66	0.703875215	NaN	-0.66	1.426172307	NaN
-0.658	1.019541065	NaN	-0.658	0.544032252	NaN	-0.658	1.153836479	NaN
-0.656	0.980092485	NaN	-0.656	0.573728263	NaN	-0.656	1.05199305	NaN
-0.654	1.113405499	NaN	-0.654	0.515091567	NaN	-0.654	1.013982117	NaN
-0.652	1.459624879	NaN	-0.652	0.329161227	NaN	-0.652	1.000504587	NaN
-0.65	1.934528913	NaN	-0.65	0.155722798	NaN	-0.65	1.0006961	NaN
-0.648	2.392678685	NaN	-0.648	0.07396554	NaN	-0.648	1.336340904	NaN
-0.646	2.662482121	NaN	-0.646	0.047347958	NaN	-0.646	1.515799334	NaN
-0.644	2.741652244	NaN	-0.644	0.060079584	NaN	-0.644	1.591371245	NaN
-0.642	2.730083271	NaN	-0.642	0.159145124	NaN	-0.642	1.578035449	NaN
-0.64	2.595355086	NaN	-0.64	0.404138135	NaN	-0.64	1.518612758	NaN
-0.638	2.40090526	NaN	-0.638	0.813192776	NaN	-0.638	1.442334462	NaN
-0.636	2.462100469	NaN	-0.636	1.291189088	NaN	-0.636	1.427581399	NaN
-0.634	2.92528073	NaN	-0.634	1.667936806	NaN	-0.634	1.648338088	NaN
-0.632	3.444141024	NaN	-0.632	1.795643675	NaN	-0.632	1.979707399	NaN
-0.63	3.807261653	NaN	-0.63	1.653522574	NaN	-0.63	2.183381362	NaN
-0.628	4.103351129	NaN	-0.628	1.422515127	NaN	-0.628	2.393900329	NaN
-0.626	3.80388678	NaN	-0.626	1.325680704	NaN	-0.626	2.594831715	NaN
-0.624	3.281385855	NaN	-0.624	1.447577172	NaN	-0.624	2.932880231	NaN
-0.622	2.741845716	NaN	-0.622	1.866529059	NaN	-0.622	3.286255008	NaN
-0.62	2.401046491	NaN	-0.62	2.528097439	NaN	-0.62	3.557403227	NaN
-0.618	2.286657196	NaN	-0.618	3.303348329	NaN	-0.618	3.802590824	NaN
-0.616	2.123094596	NaN	-0.616	3.998110572	NaN	-0.616	4.04144559	NaN
-0.614	1.905199311	NaN	-0.614	4.322136287	NaN	-0.614	4.075975568	NaN
-0.612	1.569917248	NaN	-0.612	4.618312033	NaN	-0.612	3.975960622	NaN
-0.61	1.398595504	NaN	-0.61	3.181059606	NaN	-0.61	3.918980513	NaN
-0.608	1.271606001	NaN	-0.608	2.16018314	NaN	-0.608	3.678738073	NaN
-0.606	1.215998575	NaN	-0.606	1.586441652	NaN	-0.606	3.215304055	NaN
-0.604	1.156124602	NaN	-0.604	1.229259277	NaN	-0.604	3.132963269	NaN
-0.602	1.25192017	NaN	-0.602	1.195903054	NaN	-0.602	3.202708979	NaN
-0.6	1.473008478	NaN	-0.6	1.21076433	NaN	-0.6	3.084618372	NaN
-0.598	1.909436126	NaN	-0.598	1.073923788	NaN	-0.598	2.821914425	NaN
-0.596	2.560199719	NaN	-0.596	0.78479542	NaN	-0.596	2.262066002	NaN
-0.594	3.030821489	NaN	-0.594	0.544612339	NaN	-0.594	1.932098437	NaN
-0.592	2.936667743	NaN	-0.592	0.596195364	NaN	-0.592	1.742529767	NaN
-0.59	2.537417174	NaN	-0.59	0.646788155	NaN	-0.59	1.659560063	NaN
-0.588	2.104406429	NaN	-0.588	0.617632853	NaN	-0.588	1.434185769	NaN
-0.586	1.714116034	NaN	-0.586	0.600408334	NaN	-0.586	1.725270406	NaN
-0.584	1.542330148	NaN	-0.584	0.931770464	NaN	-0.584	2.798213687	NaN
-0.582	1.610316307	NaN	-0.582	1.353327083	NaN	-0.582	3.932847129	NaN
-0.58	1.735679679	NaN	-0.58	2.182153042	NaN	-0.58	4.997244704	NaN
-0.578	1.863605954	NaN	-0.578	2.414092215	NaN	-0.578	5.330544964	NaN
-0.576	1.9742601	NaN	-0.576	2.211989893	NaN	-0.576	4.817362869	NaN
-0.574	1.900306903	NaN	-0.574	1.788629683	NaN	-0.574	3.81282593	NaN
-0.572	1.706022134	NaN	-0.572	1.322162082	NaN	-0.572	2.930004463	NaN
-0.57	1.60622159	NaN	-0.57	0.914852398	NaN	-0.57	2.59609952	NaN
-0.568	1.62632781	NaN	-0.568	0.816643549	NaN	-0.568	2.968841593	NaN
-0.566	1.858221347	NaN	-0.566	1.052605427	NaN	-0.566	3.371189922	NaN
-0.564	2.013902423	NaN	-0.564	1.360538245	NaN	-0.564	3.643288394	NaN
-0.562	2.06128065	NaN	-0.562	1.373305371	NaN	-0.562	3.441356122	NaN
-0.56	1.845738091	NaN	-0.56	1.098110232	NaN	-0.56	2.924459387	NaN
-0.558	1.43667491	NaN	-0.558	0.781907023	NaN	-0.558	2.669697812	NaN
-0.556	1.066014988	NaN	-0.556	0.494487661	NaN	-0.556	2.275249164	NaN
-0.554	0.868830076	NaN	-0.554	0.529280109	NaN	-0.554	1.68145053	NaN
-0.552	0.854156588	NaN	-0.552	0.508834451	NaN	-0.552	1.138233116	NaN
-0.55	0.94175349	NaN	-0.55	0.81278967	NaN	-0.55	1.176308694	NaN
-0.548	1.027793812	NaN	-0.548	1.195680404	NaN	-0.548	1.469796515	NaN
-0.546	1.106237284	NaN	-0.546	1.627492476	NaN	-0.546	1.857566215	NaN
-0.544	1.01873972	NaN	-0.544	1.629201638	NaN	-0.544	1.878802474	NaN
-0.542	0.8523877	NaN	-0.542	1.305568991	NaN	-0.542	1.507526596	NaN
-0.54	0.841539217	NaN	-0.54	1.043753271	NaN	-0.54	1.111616804	NaN
-0.538	1.034901295	NaN	-0.538	1.050597895	NaN	-0.538	0.779533287	NaN
-0.536	1.171576455	NaN	-0.536	1.516979112	NaN	-0.536	0.527784843	NaN
-0.534	1.319120944	NaN	-0.534	2.180577501	NaN	-0.534	0.386355865	NaN
-0.532	1.353959241	NaN	-0.532	2.733865211	NaN	-0.532	0.315200452	NaN
-0.53	1.314129898	NaN	-0.53	2.92221541	NaN	-0.53	0.260055041	NaN
-0.528	1.322843564	NaN	-0.528	2.926158171	NaN	-0.528	0.250427239	NaN
-0.526	1.479516454	NaN	-0.526	2.770679432	NaN	-0.526	0.303839735	NaN
-0.524	1.731476156	NaN	-0.524	2.412962179	NaN	-0.524	0.380755825	NaN
-0.522	2.284242049	NaN	-0.522	1.70817538	NaN	-0.522	0.295748015	NaN
-0.52	3.113854001	NaN	-0.52	1.116339078	NaN	-0.52	0.244735448	NaN
-0.518	4.069105956	NaN	-0.518	1.024393007	NaN	-0.518	0.123760419	NaN
-0.516	4.315647555	NaN	-0.516	1.097130443	NaN	-0.516	0.031570293	NaN
-0.514	3.857377131	NaN	-0.514	1.387846057	NaN	-0.514	0.004504725	NaN
-0.512	3.068154034	NaN	-0.512	2.020493111	NaN	-0.512	0.080269164	NaN
-0.51	2.091733058	NaN	-0.51	2.516508189	NaN	-0.51	0.151144777	NaN
-0.508	1.377447119	NaN	-0.508	2.704748406	NaN	-0.508	0.174393188	NaN
-0.506	0.896188958	NaN	-0.506	2.541283113	NaN	-0.506	0.207214816	NaN
-0.504	0.707180849	NaN	-0.504	1.962820441	NaN	-0.504	0.304702591	NaN
-0.502	0.640678275	NaN	-0.502	1.601286202	NaN	-0.502	0.462250738	NaN
-0.5	0.604438394	NaN	-0.5	1.458640481	NaN	-0.5	0.455716859	NaN
-0.498	0.595395672	NaN	-0.498	1.310012119	NaN	-0.498	0.428834868	NaN
-0.496	0.698656739	NaN	-0.496	1.307266611	NaN	-0.496	0.727122512	NaN
-0.494	0.952158406	NaN	-0.494	1.590163349	NaN	-0.494	1.21438913	NaN
-0.492	1.188085014	NaN	-0.492	2.097360291	NaN	-0.492	1.475523698	NaN
-0.49	1.277056543	NaN	-0.49	2.837853484	NaN	-0.49	1.598783499	NaN
-0.488	1.227807298	NaN	-0.488	3.62792284	NaN	-0.488	1.807328202	NaN
-0.486	1.139379624	NaN	-0.486	4.172885825	NaN	-0.486	2.16651701	NaN
-0.484	1.237154038	NaN	-0.484	4.146069026	NaN	-0.484	2.674736013	NaN
-0.482	1.526761616	NaN	-0.482	3.611833019	NaN	-0.482	3.445261131	NaN
-0.48	2.002183074	NaN	-0.48	2.952179194	NaN	-0.48	5.077228217	NaN
-0.478	2.474061663	NaN	-0.478	2.503940329	NaN	-0.478	5.295717689	NaN
-0.476	2.750070987	NaN	-0.476	2.267822668	NaN	-0.476	4.398866573	NaN
-0.474	2.698256475	NaN	-0.474	2.15506445	NaN	-0.474	3.543628871	NaN
-0.472	2.372401043	NaN	-0.472	2.15313619	NaN	-0.472	3.050608465	NaN
-0.47	1.899590269	NaN	-0.47	2.212765699	NaN	-0.47	2.409161539	NaN
-0.468	1.538634406	NaN	-0.468	2.316197758	NaN	-0.468	2.534456202	NaN
-0.466	1.344145061	NaN	-0.466	2.468454125	NaN	-0.466	2.613845981	NaN
-0.464	1.42923682	NaN	-0.464	2.679967121	NaN	-0.464	2.55284409	NaN
-0.462	1.773071558	NaN	-0.462	2.872721425	NaN	-0.462	2.442984432	NaN
-0.46	2.291297093	NaN	-0.46	3.045061743	NaN	-0.46	2.227802423	NaN
-0.458	2.859821481	NaN	-0.458	3.02523217	NaN	-0.458	1.806842947	NaN
-0.456	3.338809907	NaN	-0.456	3.078929257	NaN	-0.456	1.386532279	NaN
-0.454	3.642311485	NaN	-0.454	2.993299046	NaN	-0.454	1.208193613	NaN
-0.452	3.789747662	NaN	-0.452	2.95604596	NaN	-0.452	1.24062021	NaN
-0.45	3.820017286	NaN	-0.45	2.779323761	NaN	-0.45	1.447882237	NaN
-0.448	3.693944137	NaN	-0.448	2.370444425	NaN	-0.448	1.778759542	NaN
-0.446	3.375029404	NaN	-0.446	1.953526045	NaN	-0.446	2.121190745	NaN
-0.444	2.820587628	NaN	-0.444	1.754832972	NaN	-0.444	2.305977161	NaN
-0.442	2.087171099	NaN	-0.442	1.804887469	NaN	-0.442	2.243847471	NaN
-0.44	1.404848643	NaN	-0.44	1.965879684	NaN	-0.44	2.000936763	NaN
-0.438	0.910134628	NaN	-0.438	2.131557961	NaN	-0.438	1.628634834	NaN
-0.436	0.589688419	NaN	-0.436	2.261312884	NaN	-0.436	1.279476974	NaN
-0.434	0.410540858	NaN	-0.434	2.37692223	NaN	-0.434	1.06251629	NaN
-0.432	0.465534007	NaN	-0.432	2.38999372	NaN	-0.432	0.974109567	NaN
-0.43	0.741512911	NaN	-0.43	2.070988506	NaN	-0.43	0.962458864	NaN
-0.428	0.99671118	NaN	-0.428	1.390720193	NaN	-0.428	0.901361175	NaN
-0.426	1.16403427	NaN	-0.426	0.820176206	NaN	-0.426	0.8702891	NaN
-0.424	1.271596944	NaN	-0.424	0.520274323	NaN	-0.424	0.944698947	NaN
-0.422	1.112123251	NaN	-0.422	0.400703784	NaN	-0.422	1.254363786	NaN
-0.42	0.825633757	NaN	-0.42	0.399245571	NaN	-0.42	1.305849115	NaN
-0.418	0.680183042	NaN	-0.418	0.441119737	NaN	-0.418	1.197713655	NaN
-0.416	0.680339951	NaN	-0.416	0.546778385	NaN	-0.416	0.886548881	NaN
-0.414	0.798206546	NaN	-0.414	0.833963349	NaN	-0.414	0.975863597	NaN
-0.412	0.998453375	NaN	-0.412	1.272991122	NaN	-0.412	1.421857054	NaN
-0.41	1.221620086	NaN	-0.41	1.81942597	NaN	-0.41	2.051297057	NaN
-0.408	1.261602011	NaN	-0.408	2.001213189	NaN	-0.408	2.424270066	NaN
-0.406	1.173901628	NaN	-0.406	1.978317748	NaN	-0.406	2.603582216	NaN
-0.404	1.090866763	NaN	-0.404	1.906455873	NaN	-0.404	2.567755584	NaN
-0.402	1.147822629	NaN	-0.402	1.805982431	NaN	-0.402	2.507461013	NaN
-0.4	1.283542057	NaN	-0.4	1.605040152	NaN	-0.4	2.258770469	NaN
-0.398	1.515504563	NaN	-0.398	1.258635131	NaN	-0.398	1.838386307	NaN
-0.396	1.692405572	NaN	-0.396	0.986301327	NaN	-0.396	1.382620153	NaN
-0.394	1.74334375	NaN	-0.394	1.032510747	NaN	-0.394	1.154432481	NaN
-0.392	1.824698115	NaN	-0.392	1.674151704	NaN	-0.392	1.247491695	NaN
-0.39	1.976842082	NaN	-0.39	1.885750855	NaN	-0.39	1.302574265	NaN
-0.388	2.179848983	NaN	-0.388	1.816532588	NaN	-0.388	0.872785958	NaN
-0.386	2.397749232	NaN	-0.386	1.486820072	NaN	-0.386	0.695361083	NaN
-0.384	2.689692865	NaN	-0.384	1.385608502	NaN	-0.384	0.536964315	NaN
-0.382	3.025680224	NaN	-0.382	1.343288651	NaN	-0.382	0.751974649	NaN
-0.38	3.466412029	NaN	-0.38	1.325775469	NaN	-0.38	0.857078689	NaN
-0.378	3.881186978	NaN	-0.378	1.501851565	NaN	-0.378	1.217059075	NaN
-0.376	4.051854084	NaN	-0.376	1.471352515	NaN	-0.376	1.918253319	NaN
-0.374	3.860229631	NaN	-0.374	1.604531128	NaN	-0.374	2.789609936	NaN
-0.372	3.554235539	NaN	-0.372	1.693960169	NaN	-0.372	3.433055936	NaN
-0.37	3.371126819	NaN	-0.37	1.593711102	NaN	-0.37	3.518869155	NaN
-0.368	3.07256442	NaN	-0.368	1.192662136	NaN	-0.368	2.91730517	NaN
-0.366	2.481430065	NaN	-0.366	0.48608313	NaN	-0.366	2.196517387	NaN
-0.364	1.847721797	NaN	-0.364	0.359414982	NaN	-0.364	1.672635299	NaN
-0.362	1.541290722	NaN	-0.362	0.615090165	NaN	-0.362	1.151187008	NaN
-0.36	1.557403099	NaN	-0.36	0.484920093	NaN	-0.36	0.734090522	NaN
-0.358	1.781337735	NaN	-0.358	0.545887984	NaN	-0.358	0.399194731	NaN
-0.356	1.983751294	NaN	-0.356	0.655873396	NaN	-0.356	0.276906344	NaN
-0.354	2.071012493	NaN	-0.354	0.877684074	NaN	-0.354	0.26821752	NaN
-0.352	2.242925888	NaN	-0.352	1.075614038	NaN	-0.352	0.194248603	NaN
-0.35	2.279389372	NaN	-0.35	1.175036983	NaN	-0.35	0.154313324	NaN
-0.348	2.246642884	NaN	-0.348	1.139228684	NaN	-0.348	0.20634441	NaN
-0.346	2.118355156	NaN	-0.346	1.058032537	NaN	-0.346	0.686150336	NaN
-0.344	1.984419273	NaN	-0.344	1.067053001	NaN	-0.344	1.126005395	NaN
-0.342	1.981856435	NaN	-0.342	1.1793868	NaN	-0.342	1.424517171	NaN
-0.34	2.084374993	NaN	-0.34	1.446956733	NaN	-0.34	1.523981661	NaN
-0.338	1.983941867	NaN	-0.338	1.887949816	NaN	-0.338	1.546382061	NaN
-0.336	1.767417691	NaN	-0.336	2.533347108	NaN	-0.336	1.234547017	NaN
-0.334	1.807923846	NaN	-0.334	3.15157724	NaN	-0.334	1.437864898	NaN
-0.332	1.862815487	NaN	-0.332	3.460345411	NaN	-0.332	1.839664671	NaN
-0.33	1.656554174	NaN	-0.33	3.454210427	NaN	-0.33	2.199756546	NaN
-0.328	1.406417001	NaN	-0.328	3.284885507	NaN	-0.328	2.105037848	NaN
-0.326	1.170982999	NaN	-0.326	3.057441718	NaN	-0.326	1.860852861	NaN
-0.324	0.91939155	NaN	-0.324	2.933493108	NaN	-0.324	1.430114699	NaN
-0.322	0.800488266	NaN	-0.322	2.757599296	NaN	-0.322	0.966856694	NaN
-0.32	0.886505572	NaN	-0.32	2.483035151	NaN	-0.32	0.547441062	NaN
-0.318	1.08947115	NaN	-0.318	2.045201192	NaN	-0.318	0.303801748	NaN
-0.316	1.119938195	NaN	-0.316	1.329346583	NaN	-0.316	0.260622442	NaN
-0.314	0.983019052	NaN	-0.314	0.653748404	NaN	-0.314	0.296493314	NaN
-0.312	0.925770381	NaN	-0.312	0.368678848	NaN	-0.312	0.351867899	NaN
-0.31	1.047231	NaN	-0.31	0.468464992	NaN	-0.31	0.369259267	NaN
-0.308	1.261228939	NaN	-0.308	0.676723492	NaN	-0.308	0.333533902	NaN
-0.306	1.585622825	NaN	-0.306	0.71648311	NaN	-0.306	0.299525357	NaN
-0.304	1.906336221	NaN	-0.304	0.644999351	NaN	-0.304	0.729859361	NaN
-0.302	2.157026053	NaN	-0.302	0.689014122	NaN	-0.302	1.05860343	NaN
-0.3	2.488787903	NaN	-0.3	1.165115126	NaN	-0.3	1.551063536	NaN
-0.298	2.871172982	NaN	-0.298	1.871285016	NaN	-0.298	1.903060515	NaN
-0.296	3.30335249	NaN	-0.296	2.30439932	NaN	-0.296	1.82555566	NaN
-0.294	3.724642535	NaN	-0.294	1.74156287	NaN	-0.294	1.74707858	NaN
-0.292	4.11603999	NaN	-0.292	1.555078663	NaN	-0.292	1.433727809	NaN
-0.29	4.037575714	NaN	-0.29	1.557810708	NaN	-0.29	1.298605856	NaN
-0.288	3.79463837	NaN	-0.288	1.588608334	NaN	-0.288	0.765124276	NaN
-0.286	3.590408321	NaN	-0.286	1.851370383	NaN	-0.286	0.681209294	NaN
-0.284	3.679013048	NaN	-0.284	2.115269446	NaN	-0.284	1.028070452	NaN
-0.282	3.903739395	NaN	-0.282	3.350894188	NaN	-0.282	1.12859291	NaN
-0.28	3.923621653	NaN	-0.28	3.211738435	NaN	-0.28	0.835129361	NaN
-0.278	3.517532017	NaN	-0.278	3.131831085	NaN	-0.278	0.765090293	NaN
-0.276	2.921212832	NaN	-0.276	2.855495409	NaN	-0.276	0.825819951	NaN
-0.274	2.453556462	NaN	-0.274	2.6036751	NaN	-0.274	0.974210713	NaN
-0.272	2.236172787	NaN	-0.272	2.453976264	NaN	-0.272	1.136444242	NaN
-0.27	2.223186004	NaN	-0.27	2.509917567	NaN	-0.27	1.070561875	NaN
-0.268	2.272330782	NaN	-0.268	2.841188739	NaN	-0.268	0.778088557	NaN
-0.266	2.293427573	NaN	-0.266	4.393858876	NaN	-0.266	0.454522122	NaN
-0.264	2.601288639	NaN	-0.264	4.352618314	NaN	-0.264	0.302048203	NaN
-0.262	3.528881722	NaN	-0.262	3.426612105	NaN	-0.262	0.243796884	NaN
-0.26	5.04309177	NaN	-0.26	2.63593021	NaN	-0.26	0.179182602	NaN
-0.258	6.232824087	NaN	-0.258	1.78132217	NaN	-0.258	0.170757528	NaN
-0.256	6.330939039	NaN	-0.256	1.219969431	NaN	-0.256	0.210445191	NaN
-0.254	5.887491245	NaN	-0.254	0.93070497	NaN	-0.254	0.277999609	NaN
-0.252	5.463915471	NaN	-0.252	0.711497487	NaN	-0.252	0.278355157	NaN
-0.25	5.439853749	NaN	-0.25	0.673183609	NaN	-0.25	0.298871771	NaN
-0.248	4.854830811	NaN	-0.248	0.852364929	NaN	-0.248	0.287993153	NaN
-0.246	4.314276142	NaN	-0.246	1.281954721	NaN	-0.246	0.250472211	NaN
-0.244	4.06751307	NaN	-0.244	1.435944528	NaN	-0.244	0.182569695	NaN
-0.242	4.59729772	NaN	-0.242	1.422832672	NaN	-0.242	0.106624428	NaN
-0.24	5.269487506	NaN	-0.24	1.132311803	NaN	-0.24	0.178374597	NaN
-0.238	4.91774948	NaN	-0.238	0.671166266	NaN	-0.238	0.102341585	NaN
-0.236	4.760548012	NaN	-0.236	0.308241556	NaN	-0.236	0.494038472	NaN
-0.234	5.060714476	NaN	-0.234	0.177543349	NaN	-0.234	0.779269027	NaN
-0.232	5.618419298	NaN	-0.232	0.302196128	NaN	-0.232	1.061916602	NaN
-0.23	5.658889752	NaN	-0.23	0.337243391	NaN	-0.23	1.21854234	NaN
-0.228	5.288079384	NaN	-0.228	0.093372952	NaN	-0.228	0.820155297	NaN
-0.226	4.487529449	NaN	-0.226	0.078322862	NaN	-0.226	0.975639706	NaN
-0.224	3.375560379	NaN	-0.224	0.253292175	NaN	-0.224	0.576494528	NaN
-0.222	2.412665191	NaN	-0.222	0.457588462	NaN	-0.222	0.599299713	NaN
-0.22	1.874596926	NaN	-0.22	0.564505359	NaN	-0.22	0.804013517	NaN
-0.218	1.742980887	NaN	-0.218	0.467456266	NaN	-0.218	0.902137544	NaN
-0.216	1.92436655	NaN	-0.216	0.366882945	NaN	-0.216	0.87625617	NaN
-0.214	2.211950569	NaN	-0.214	0.267472611	NaN	-0.214	0.855863357	NaN
-0.212	2.699634128	NaN	-0.212	0.235116125	NaN	-0.212	0.988198658	NaN
-0.21	3.218970885	NaN	-0.21	0.34163991	NaN	-0.21	0.707221032	NaN
-0.208	3.752165942	NaN	-0.208	0.618138902	NaN	-0.208	0.316891572	NaN
-0.206	4.010137048	NaN	-0.206	0.781705749	NaN	-0.206	0.245477949	NaN
-0.204	3.632451279	NaN	-0.204	0.83043484	NaN	-0.204	0.239906358	NaN
-0.202	2.852940692	NaN	-0.202	0.818317503	NaN	-0.202	0.28807552	NaN
-0.2	2.080015462	NaN	-0.2	0.738486981	NaN	-0.2	0.314048832	NaN
-0.198	1.818438841	NaN	-0.198	0.567332557	NaN	-0.198	0.288530242	NaN
-0.196	1.741161229	NaN	-0.196	0.352699005	NaN	-0.196	0.298382813	NaN
-0.194	1.675582894	NaN	-0.194	0.249119393	NaN	-0.194	0.477713996	NaN
-0.192	1.522724085	NaN	-0.192	0.257668431	NaN	-0.192	0.786164148	NaN
-0.19	1.462801014	NaN	-0.19	0.360097032	NaN	-0.19	1.07766496	NaN
-0.188	1.702060495	NaN	-0.188	0.627225215	NaN	-0.188	1.24656352	NaN
-0.186	2.225008244	NaN	-0.186	0.948818255	NaN	-0.186	1.442997785	NaN
-0.184	2.802781201	NaN	-0.184	1.30700896	NaN	-0.184	1.493321271	NaN
-0.182	2.841923509	NaN	-0.182	1.863413341	NaN	-0.182	1.501764482	NaN
-0.18	2.658397512	NaN	-0.18	2.529214373	NaN	-0.18	1.552252102	NaN
-0.178	2.398680863	NaN	-0.178	2.909014703	NaN	-0.178	1.681490273	NaN
-0.176	2.138981032	NaN	-0.176	2.852841353	NaN	-0.176	1.804701176	NaN
-0.174	1.564190401	NaN	-0.174	2.247323134	NaN	-0.174	1.386232176	NaN
-0.172	0.861574035	NaN	-0.172	1.884100553	NaN	-0.172	1.460937198	NaN
-0.17	0.388257055	NaN	-0.17	1.336087226	NaN	-0.17	1.641192231	NaN
-0.168	0.27660482	NaN	-0.168	0.817488806	NaN	-0.168	1.791155402	NaN
-0.166	0.400769634	NaN	-0.166	0.527506424	NaN	-0.166	1.687242332	NaN
-0.164	0.617209257	NaN	-0.164	0.367691812	NaN	-0.164	1.637601342	NaN
-0.162	0.885171931	NaN	-0.162	0.375462674	NaN	-0.162	1.441853875	NaN
-0.16	1.006634372	NaN	-0.16	0.400173358	NaN	-0.16	1.088697662	NaN
-0.158	0.936064391	NaN	-0.158	0.467225652	NaN	-0.158	0.814321743	NaN
-0.156	0.822300323	NaN	-0.156	0.447835192	NaN	-0.156	0.725768671	NaN
-0.154	0.796450856	NaN	-0.154	0.302195782	NaN	-0.154	0.709651428	NaN
-0.152	0.79321398	NaN	-0.152	0.276423276	NaN	-0.152	0.817937727	NaN
-0.15	0.667537841	NaN	-0.15	0.249562521	NaN	-0.15	0.97968327	NaN
-0.148	0.519041458	NaN	-0.148	0.248895365	NaN	-0.148	1.261914078	NaN
-0.146	0.511801639	NaN	-0.146	0.329913924	NaN	-0.146	1.649392336	NaN
-0.144	0.59504092	NaN	-0.144	0.428375815	NaN	-0.144	1.982586597	NaN
-0.142	0.695859022	NaN	-0.142	0.530944653	NaN	-0.142	2.173519781	NaN
-0.14	0.851749082	NaN	-0.14	0.601884332	NaN	-0.14	2.830175474	NaN
-0.138	1.055305098	NaN	-0.138	0.577721773	NaN	-0.138	2.595047095	NaN
-0.136	1.068397331	NaN	-0.136	0.552893946	NaN	-0.136	2.701106697	NaN
-0.134	0.877617354	NaN	-0.134	0.508520233	NaN	-0.134	2.949501497	NaN
-0.132	0.774030992	NaN	-0.132	0.433967824	NaN	-0.132	2.76423584	NaN
-0.13	0.79880288	NaN	-0.13	0.289955889	NaN	-0.13	2.253892107	NaN
-0.128	0.954335849	NaN	-0.128	0.185618667	NaN	-0.128	1.632043242	NaN
-0.126	1.209763392	NaN	-0.126	0.11606719	NaN	-0.126	1.14098186	NaN
-0.124	1.31747624	NaN	-0.124	0.090479539	NaN	-0.124	0.813580532	NaN
-0.122	1.249330356	NaN	-0.122	0.105483445	NaN	-0.122	0.719554207	NaN
-0.12	0.940980046	NaN	-0.12	0.163317664	NaN	-0.12	0.742319293	NaN
-0.118	0.695661954	NaN	-0.118	0.255462749	NaN	-0.118	0.813490513	NaN
-0.116	0.759819763	NaN	-0.116	0.407700002	NaN	-0.116	1.029241211	NaN
-0.114	1.41812769	NaN	-0.114	0.589535235	NaN	-0.114	1.292788297	NaN
-0.112	2.206835466	NaN	-0.112	0.723986088	NaN	-0.112	2.013150321	NaN
-0.11	2.813287984	NaN	-0.11	0.806454555	NaN	-0.11	2.164891509	NaN
-0.108	3.183622088	NaN	-0.108	0.791341295	NaN	-0.108	2.181015482	NaN
-0.106	3.216580708	NaN	-0.106	0.670848518	NaN	-0.106	2.22267057	NaN
-0.104	3.066729631	NaN	-0.104	0.476119527	NaN	-0.104	2.16795253	NaN
-0.102	2.867201378	NaN	-0.102	0.264601307	NaN	-0.102	2.022232898	NaN
-0.1	2.603629153	NaN	-0.1	0.083156132	NaN	-0.1	1.647298603	NaN
-0.098	2.445870986	NaN	-0.098	0.147948482	NaN	-0.098	1.413056976	NaN
-0.096	2.378993658	NaN	-0.096	0.364225879	NaN	-0.096	0.958549488	NaN
-0.094	2.447742367	NaN	-0.094	0.590953554	NaN	-0.094	0.946686247	NaN
-0.092	2.621759231	NaN	-0.092	0.69848819	NaN	-0.092	0.99909361	NaN
-0.09	2.552291654	NaN	-0.09	0.84662756	NaN	-0.09	0.981758026	NaN
-0.088	2.067654012	NaN	-0.088	1.090476455	NaN	-0.088	1.260033155	NaN
-0.086	1.376789143	NaN	-0.086	1.489608985	NaN	-0.086	1.384877388	NaN
-0.084	0.904946192	NaN	-0.084	1.593854414	NaN	-0.084	1.576380803	NaN
-0.082	0.692489231	NaN	-0.082	1.207933078	NaN	-0.082	1.757657805	NaN
-0.08	0.704857986	NaN	-0.08	1.170637987	NaN	-0.08	1.819353001	NaN
-0.078	0.784485171	NaN	-0.078	0.916305254	NaN	-0.078	1.777733514	NaN
-0.076	0.781963234	NaN	-0.076	0.430105824	NaN	-0.076	1.570380618	NaN
-0.074	0.780791374	NaN	-0.074	0.423752174	NaN	-0.074	1.598965301	NaN
-0.072	0.773919977	NaN	-0.072	1.399768237	NaN	-0.072	2.277576093	NaN
-0.07	0.741387759	NaN	-0.07	2.037208158	NaN	-0.07	3.052606214	NaN
-0.068	0.707560744	NaN	-0.068	2.157030132	NaN	-0.068	3.284349105	NaN
-0.066	0.690953468	NaN	-0.066	1.758191991	NaN	-0.066	3.147518449	NaN
-0.064	0.614555062	NaN	-0.064	1.277362903	NaN	-0.064	2.933970056	NaN
-0.062	0.465487755	NaN	-0.062	1.164147323	NaN	-0.062	2.814410163	NaN
-0.06	0.366377715	NaN	-0.06	1.378777655	NaN	-0.06	2.682907855	NaN
-0.058	0.322931813	NaN	-0.058	1.690219195	NaN	-0.058	2.348263707	NaN
-0.056	0.408507277	NaN	-0.056	1.932609334	NaN	-0.056	2.200280432	NaN
-0.054	0.430354212	NaN	-0.054	2.079384117	NaN	-0.054	2.18159929	NaN
-0.052	0.421020914	NaN	-0.052	1.99023352	NaN	-0.052	2.301335071	NaN
-0.05	0.347707152	NaN	-0.05	1.819664373	NaN	-0.05	3.217501227	NaN
-0.048	0.234193852	NaN	-0.048	1.747342709	NaN	-0.048	4.734020807	NaN
-0.046	0.194357514	NaN	-0.046	1.675004618	NaN	-0.046	5.925453324	NaN
-0.044	0.296148011	NaN	-0.044	1.397805191	NaN	-0.044	5.675352951	NaN
-0.042	0.505866916	NaN	-0.042	0.899880522	NaN	-0.042	5.066027246	NaN
-0.04	0.756849251	NaN	-0.04	0.459592206	NaN	-0.04	4.632170685	NaN
-0.038	1.009566684	NaN	-0.038	0.315019024	NaN	-0.038	3.827339554	NaN
-0.036	1.187688606	NaN	-0.036	0.280542101	NaN	-0.036	3.17175986	NaN
-0.034	0.791640067	NaN	-0.034	0.22697922	NaN	-0.034	2.7782126	NaN
-0.032	0.385230253	NaN	-0.032	0.134783192	NaN	-0.032	2.249117713	NaN
-0.03	0.209701869	NaN	-0.03	0.076664837	NaN	-0.03	1.794161407	NaN
-0.028	0.194014301	NaN	-0.028	0.101561411	NaN	-0.028	1.576952508	NaN
-0.026	0.297507499	NaN	-0.026	0.150371016	NaN	-0.026	1.577656043	NaN
-0.024	0.655246014	NaN	-0.024	0.175449442	NaN	-0.024	1.707480035	NaN
-0.022	1.066059949	NaN	-0.022	0.288515993	NaN	-0.022	2.060223188	NaN
-0.02	0.807729056	NaN	-0.02	0.274768459	NaN	-0.02	2.226091612	NaN
-0.018	0.698456854	NaN	-0.018	0.219372121	NaN	-0.018	2.451706668	NaN
-0.016	1.042517032	NaN	-0.016	0.165687119	NaN	-0.016	2.148230048	NaN
-0.014	1.452349275	NaN	-0.014	0.180535781	NaN	-0.014	1.993934943	NaN
-0.012	1.850999441	NaN	-0.012	0.230408966	NaN	-0.012	1.579035643	NaN
-0.01	2.290308335	NaN	-0.01	0.268868391	NaN	-0.01	1.455848546	NaN
-0.008	2.640493591	NaN	-0.008	0.336179538	NaN	-0.008	1.361770111	NaN
-0.006	2.860041486	NaN	-0.006	0.493686446	NaN	-0.006	1.412486861	NaN
-0.004	3.024973673	NaN	-0.004	0.535462959	NaN	-0.004	1.576993298	NaN
-0.002	2.968882533	NaN	-0.002	0.573736066	NaN	-0.002	1.912023128	NaN
0	2.684392805	NaN	0	0.588438726	NaN	0	2.317592581	NaN
0.002	2.248145474	NaN	0.002	0.519561589	NaN	0.002	2.388513774	NaN
0.004	1.821556971	NaN	0.004	0.314866466	NaN	0.004	2.192331886	NaN
0.006	1.306259511	NaN	0.006	0.106962668	NaN	0.006	2.037419879	NaN
0.008	1.037710362	NaN	0.008	0.009453281	NaN	0.008	1.876968546	NaN
0.01	1.072880065	NaN	0.01	0.02244233	NaN	0.01	1.658288396	NaN
0.012	1.255395488	NaN	0.012	0.061043838	NaN	0.012	1.493968135	NaN
0.014	1.425389161	NaN	0.014	0.111150577	NaN	0.014	1.296322234	NaN
0.016	1.539064418	NaN	0.016	0.156915964	NaN	0.016	0.85500808	NaN
0.018	1.604835832	NaN	0.018	0.270007112	NaN	0.018	0.887037723	NaN
0.02	1.386627257	NaN	0.02	0.392810741	NaN	0.02	1.001310801	NaN
0.022	1.001412307	NaN	0.022	0.592541504	NaN	0.022	1.358229339	NaN
0.024	0.718674491	NaN	0.024	0.892641893	NaN	0.024	1.270039543	NaN
0.026	0.583728397	NaN	0.026	1.221236761	NaN	0.026	1.059421233	NaN
0.028	0.594937168	NaN	0.028	1.638254544	NaN	0.028	0.782480541	NaN
0.03	0.645207553	NaN	0.03	2.078262139	NaN	0.03	0.413397502	NaN
0.032	0.645085637	NaN	0.032	2.197188218	NaN	0.032	0.589187752	NaN
0.034	0.593175778	NaN	0.034	2.096604877	NaN	0.034	0.744652373	NaN
0.036	0.541509973	NaN	0.036	1.612827249	NaN	0.036	0.587941044	NaN
0.038	0.54444637	NaN	0.038	1.0058906	NaN	0.038	0.44049699	NaN
0.04	0.623858778	NaN	0.04	0.467379896	NaN	0.04	0.74103765	NaN
0.042	0.794407137	NaN	0.042	0.189311928	NaN	0.042	1.334004585	NaN
0.044	1.004571237	NaN	0.044	0.171202677	NaN	0.044	1.816891855	NaN
0.046	1.102413183	NaN	0.046	0.203756153	NaN	0.046	1.905764938	NaN
0.048	1.215073752	NaN	0.048	0.183746523	NaN	0.048	1.735133307	NaN
0.05	1.229412514	NaN	0.05	0.253947835	NaN	0.05	1.438554253	NaN
0.052	1.160318611	NaN	0.052	0.454456519	NaN	0.052	1.05091563	NaN
0.054	1.058235246	NaN	0.054	0.622526043	NaN	0.054	0.958272629	NaN
0.056	1.041729363	NaN	0.056	0.781309513	NaN	0.056	0.819340857	NaN
0.058	0.999243454	NaN	0.058	0.906111542	NaN	0.058	0.682940462	NaN
0.06	1.055748742	NaN	0.06	1.012255168	NaN	0.06	0.924007394	NaN
0.062	1.259070127	NaN	0.062	1.142046305	NaN	0.062	1.070541372	NaN
0.064	1.648225109	NaN	0.064	1.438798537	NaN	0.064	1.438541024	NaN
0.066	2.080798422	NaN	0.066	1.717731019	NaN	0.066	2.098882093	NaN
0.068	2.304659533	NaN	0.068	2.010976949	NaN	0.068	2.850085999	NaN
0.07	2.161936491	NaN	0.07	2.408487689	NaN	0.07	3.400673367	NaN
0.072	1.995267428	NaN	0.072	3.09051762	NaN	0.072	2.874313438	NaN
0.074	2.039185761	NaN	0.074	3.501740405	NaN	0.074	1.820612919	NaN
0.076	2.148205762	NaN	0.076	3.364683699	NaN	0.076	1.000187358	NaN
0.078	2.199059531	NaN	0.078	2.821169402	NaN	0.078	0.596540037	NaN
0.08	2.237078337	NaN	0.08	2.432516827	NaN	0.08	0.401274733	NaN
0.082	2.388264989	NaN	0.082	2.384212894	NaN	0.082	0.342720596	NaN
0.084	2.799811027	NaN	0.084	1.537860824	NaN	0.084	0.303421575	NaN
0.086	3.362118688	NaN	0.086	1.178928973	NaN	0.086	0.374954574	NaN
0.088	4.148966706	NaN	0.088	1.034911935	NaN	0.088	0.347061792	NaN
0.09	5.007437284	NaN	0.09	1.117612688	NaN	0.09	0.354753129	NaN
0.092	5.589086175	NaN	0.092	1.25179286	NaN	0.092	0.312882247	NaN
0.094	5.545153826	NaN	0.094	1.357830077	NaN	0.094	0.235698904	NaN
0.096	4.590117918	NaN	0.096	1.437014888	NaN	0.096	0.231441797	NaN
0.098	3.473033424	NaN	0.098	1.659856237	NaN	0.098	0.412985007	NaN
0.1	2.430765999	NaN	0.1	1.727166705	NaN	0.1	0.69741314	NaN
0.102	1.901978565	NaN	0.102	1.686599557	NaN	0.102	0.646405592	NaN
0.104	1.600923133	NaN	0.104	1.500466169	NaN	0.104	0.878516358	NaN
0.106	1.335393458	NaN	0.106	1.296692168	NaN	0.106	0.995583494	NaN
0.108	1.305609228	NaN	0.108	1.295528566	NaN	0.108	1.315736567	NaN
0.11	1.609166277	NaN	0.11	1.324047301	NaN	0.11	1.439445545	NaN
0.112	2.312216361	NaN	0.112	1.358970708	NaN	0.112	1.616368372	NaN
0.114	2.237151252	NaN	0.114	1.433034723	NaN	0.114	1.650547206	NaN
0.116	2.081587926	NaN	0.116	1.51052485	NaN	0.116	1.667156714	NaN
0.118	1.812789772	NaN	0.118	1.488435067	NaN	0.118	1.661085708	NaN
0.12	1.638864907	NaN	0.12	1.600895984	NaN	0.12	1.569911915	NaN
0.122	1.625610713	NaN	0.122	1.624504981	NaN	0.122	1.462025006	NaN
0.124	1.675798951	NaN	0.124	1.421819576	NaN	0.124	1.417959565	NaN
0.126	1.682127198	NaN	0.126	1.6169214	NaN	0.126	1.68546938	NaN
0.128	1.5208361	NaN	0.128	1.933694085	NaN	0.128	2.623105714	NaN
0.13	1.308808382	NaN	0.13	2.291699433	NaN	0.13	2.98082162	NaN
0.132	1.196446679	NaN	0.132	2.583204457	NaN	0.132	3.94624469	NaN
0.134	1.182154015	NaN	0.134	2.683121464	NaN	0.134	4.20169944	NaN
0.136	1.355326946	NaN	0.136	2.530749172	NaN	0.136	4.168280086	NaN
0.138	1.91373843	NaN	0.138	2.158144335	NaN	0.138	3.842901395	NaN
0.14	2.558353001	NaN	0.14	1.77059771	NaN	0.14	3.40079657	NaN
0.142	2.817827181	NaN	0.142	1.491737992	NaN	0.142	3.061071751	NaN
0.144	2.688185115	NaN	0.144	1.366648658	NaN	0.144	2.917876743	NaN
0.146	2.150562809	NaN	0.146	1.23774335	NaN	0.146	2.343788639	NaN
0.148	1.413769123	NaN	0.148	1.048422652	NaN	0.148	2.464875627	NaN
0.15	0.848419932	NaN	0.15	0.892352745	NaN	0.15	2.825953315	NaN
0.152	0.548528989	NaN	0.152	0.964083649	NaN	0.152	3.088954438	NaN
0.154	0.51258472	NaN	0.154	0.976566245	NaN	0.154	3.340634922	NaN
0.156	0.768642597	NaN	0.156	1.099642457	NaN	0.156	3.005397613	NaN
0.158	1.023370248	NaN	0.158	1.237835313	NaN	0.158	2.656592651	NaN
0.16	0.925048973	NaN	0.16	1.205978529	NaN	0.16	2.361275998	NaN
0.162	0.832679438	NaN	0.162	1.016228574	NaN	0.162	2.016943507	NaN
0.164	0.888092379	NaN	0.164	0.823751138	NaN	0.164	1.945326898	NaN
0.166	1.114166571	NaN	0.166	0.702987783	NaN	0.166	1.914566517	NaN
0.168	1.463701669	NaN	0.168	0.823184477	NaN	0.168	1.92334294	NaN
0.17	1.843566654	NaN	0.17	1.09000487	NaN	0.17	1.854820122	NaN
0.172	2.167464137	NaN	0.172	1.161115092	NaN	0.172	1.801738912	NaN
0.174	2.19410947	NaN	0.174	1.018497664	NaN	0.174	1.599734883	NaN
0.176	1.737991756	NaN	0.176	0.797681376	NaN	0.176	1.2971582	NaN
0.178	1.321502621	NaN	0.178	0.59601899	NaN	0.178	0.965770683	NaN
0.18	1.127539682	NaN	0.18	0.636829393	NaN	0.18	0.776527786	NaN
0.182	1.060138057	NaN	0.182	1.0345214	NaN	0.182	0.668795121	NaN
0.184	1.10942101	NaN	0.184	1.248114472	NaN	0.184	0.681322562	NaN
0.186	1.252999027	NaN	0.186	0.855017471	NaN	0.186	0.889619444	NaN
0.188	1.452129075	NaN	0.188	0.934576495	NaN	0.188	1.097061629	NaN
0.19	1.778176009	NaN	0.19	1.037688533	NaN	0.19	1.177016102	NaN
0.192	2.173001057	NaN	0.192	1.134649274	NaN	0.192	1.099252592	NaN
0.194	2.237594162	NaN	0.194	1.203536505	NaN	0.194	0.773462143	NaN
0.196	1.850044352	NaN	0.196	1.255141013	NaN	0.196	0.435254501	NaN
0.198	1.346778485	NaN	0.198	1.259193217	NaN	0.198	0.290256377	NaN
0.2	1.085458918	NaN	0.2	1.252617823	NaN	0.2	0.394958886	NaN
0.202	1.170034932	NaN	0.202	1.180724054	NaN	0.202	0.567277444	NaN
0.204	1.438368709	NaN	0.204	1.165575512	NaN	0.204	0.916115048	NaN
0.206	1.586381647	NaN	0.206	1.176383317	NaN	0.206	1.194704345	NaN
0.208	1.359550323	NaN	0.208	1.133384659	NaN	0.208	1.037804014	NaN
0.21	0.86398181	NaN	0.21	1.022238391	NaN	0.21	0.934893692	NaN
0.212	0.580374885	NaN	0.212	0.851737849	NaN	0.212	0.586908052	NaN
0.214	0.851687756	NaN	0.214	0.664576534	NaN	0.214	0.268916304	NaN
0.216	1.394723386	NaN	0.216	0.530281848	NaN	0.216	0.152905208	NaN
0.218	1.861379111	NaN	0.218	0.465367281	NaN	0.218	0.213297781	NaN
0.22	2.167138415	NaN	0.22	0.452218191	NaN	0.22	0.341977851	NaN
0.222	2.486706488	NaN	0.222	0.452252101	NaN	0.222	0.350873623	NaN
0.224	2.486870882	NaN	0.224	0.467534253	NaN	0.224	0.24081419	NaN
0.226	2.256933866	NaN	0.226	0.575304334	NaN	0.226	0.150035955	NaN
0.228	2.071532014	NaN	0.228	0.915479516	NaN	0.228	0.097692006	NaN
0.23	2.404268474	NaN	0.23	1.2724662	NaN	0.23	0.051719047	NaN
0.232	2.938196159	NaN	0.232	1.169957279	NaN	0.232	0.019915265	NaN
0.234	3.33310543	NaN	0.234	0.898522345	NaN	0.234	0.01111204	NaN
0.236	3.427793985	NaN	0.236	0.978618191	NaN	0.236	0.14357899	NaN
0.238	3.297267895	NaN	0.238	1.235424676	NaN	0.238	0.407515504	NaN
0.24	2.983964636	NaN	0.24	1.386866871	NaN	0.24	0.766400774	NaN
0.242	2.606980991	NaN	0.242	1.267339376	NaN	0.242	0.873819884	NaN
0.244	2.353635048	NaN	0.244	1.286866649	NaN	0.244	0.71633567	NaN
0.246	2.347744002	NaN	0.246	1.395384904	NaN	0.246	0.380211287	NaN
0.248	2.452123312	NaN	0.248	1.466047659	NaN	0.248	0.435534987	NaN
0.25	2.686200391	NaN	0.25	1.339672404	NaN	0.25	0.535432409	NaN
0.252	3.142120387	NaN	0.252	1.139434887	NaN	0.252	0.686442123	NaN
0.254	3.803501201	NaN	0.254	0.78238425	NaN	0.254	0.832243938	NaN
0.256	4.547595593	NaN	0.256	0.996790397	NaN	0.256	0.621703102	NaN
0.258	4.811539541	NaN	0.258	2.043719081	NaN	0.258	0.534065898	NaN
0.26	4.352432075	NaN	0.26	3.096955943	NaN	0.26	0.604924066	NaN
0.262	3.726259952	NaN	0.262	3.031633936	NaN	0.262	0.627789837	NaN
0.264	3.487945972	NaN	0.264	2.853381452	NaN	0.264	0.60590617	NaN
0.266	3.482295993	NaN	0.266	2.977650556	NaN	0.266	0.663286536	NaN
0.268	3.602785889	NaN	0.268	3.31848479	NaN	0.268	0.85263519	NaN
0.27	3.646605807	NaN	0.27	3.407275899	NaN	0.27	1.347061648	NaN
0.272	3.423740417	NaN	0.272	3.400618975	NaN	0.272	1.804142725	NaN
0.274	3.060211461	NaN	0.274	3.313551978	NaN	0.274	2.42146535	NaN
0.276	2.787659544	NaN	0.276	3.737010275	NaN	0.276	3.060349981	NaN
0.278	2.62906704	NaN	0.278	4.059769322	NaN	0.278	3.177261539	NaN
0.28	2.53118673	NaN	0.28	4.062052293	NaN	0.28	3.792080244	NaN
0.282	2.48906931	NaN	0.282	3.87188088	NaN	0.282	5.073593732	NaN
0.284	2.482772213	NaN	0.284	3.296806162	NaN	0.284	5.89640334	NaN
0.286	2.374936775	NaN	0.286	3.020762524	NaN	0.286	5.869901068	NaN
0.288	2.183400968	NaN	0.288	3.419523481	NaN	0.288	5.487940696	NaN
0.29	2.013075824	NaN	0.29	3.580619892	NaN	0.29	4.411225183	NaN
0.292	1.953062511	NaN	0.292	3.690432882	NaN	0.292	3.924819111	NaN
0.294	1.99491163	NaN	0.294	3.844983152	NaN	0.294	3.588037807	NaN
0.296	2.065831365	NaN	0.296	4.028251974	NaN	0.296	3.29993704	NaN
0.298	2.375585743	NaN	0.298	4.307180225	NaN	0.298	3.134120892	NaN
0.3	2.845054561	NaN	0.3	4.688122362	NaN	0.3	3.180792296	NaN
0.302	3.101983229	NaN	0.302	5.152756603	NaN	0.302	3.602188534	NaN
0.304	3.161517166	NaN	0.304	5.70015524	NaN	0.304	4.516172147	NaN
0.306	2.57433204	NaN	0.306	6.031015082	NaN	0.306	5.605400815	NaN
0.308	1.973572546	NaN	0.308	6.084587766	NaN	0.308	5.774663075	NaN
0.31	1.54398923	NaN	0.31	5.864431582	NaN	0.31	4.634263145	NaN
0.312	1.336360544	NaN	0.312	5.235751718	NaN	0.312	3.620266536	NaN
0.314	1.327500144	NaN	0.314	4.617038357	NaN	0.314	3.075321091	NaN
0.316	1.621176511	NaN	0.316	3.852960009	NaN	0.316	2.51727524	NaN
0.318	2.248019351	NaN	0.318	2.972424415	NaN	0.318	1.838740345	NaN
0.32	3.033906414	NaN	0.32	2.204247906	NaN	0.32	1.254047854	NaN
0.322	3.817287373	NaN	0.322	1.752548709	NaN	0.322	0.930447411	NaN
0.324	4.348303221	NaN	0.324	1.623111847	NaN	0.324	1.064525848	NaN
0.326	4.191743524	NaN	0.326	1.661824989	NaN	0.326	1.220284789	NaN
0.328	3.883052581	NaN	0.328	1.74882844	NaN	0.328	1.42968666	NaN
0.33	3.821208846	NaN	0.33	2.023852922	NaN	0.33	1.472521279	NaN
0.332	3.702812778	NaN	0.332	2.170664309	NaN	0.332	1.31281029	NaN
0.334	3.415718814	NaN	0.334	2.409002487	NaN	0.334	0.937745346	NaN
0.336	3.1984211	NaN	0.336	2.735710468	NaN	0.336	0.597000601	NaN
0.338	2.972486213	NaN	0.338	2.554168821	NaN	0.338	0.471770058	NaN
0.34	2.679443913	NaN	0.34	2.527184984	NaN	0.34	0.609261554	NaN
0.342	2.509825577	NaN	0.342	3.028971782	NaN	0.342	1.118642164	NaN
0.344	2.619284491	NaN	0.344	3.596749158	NaN	0.344	1.873704167	NaN
0.346	3.013520631	NaN	0.346	3.975523858	NaN	0.346	2.755386779	NaN
0.348	3.462332355	NaN	0.348	4.114833578	NaN	0.348	3.339224844	NaN
0.35	3.906472666	NaN	0.35	3.583392105	NaN	0.35	3.58013033	NaN
0.352	4.314430388	NaN	0.352	3.575232227	NaN	0.352	3.575442246	NaN
0.354	4.494370052	NaN	0.354	3.535587932	NaN	0.354	3.55026071	NaN
0.356	4.281459552	NaN	0.356	3.684483464	NaN	0.356	3.026378228	NaN
0.358	3.698321657	NaN	0.358	3.599699881	NaN	0.358	2.532790478	NaN
0.36	3.148186104	NaN	0.36	3.433972496	NaN	0.36	2.192981492	NaN
0.362	2.848507688	NaN	0.362	3.072256188	NaN	0.362	2.409753825	NaN
0.364	2.690114965	NaN	0.364	3.054736283	NaN	0.364	3.658716347	NaN
0.366	2.744096843	NaN	0.366	3.197830478	NaN	0.366	4.605997077	NaN
0.368	3.180291709	NaN	0.368	3.690538167	NaN	0.368	4.263547717	NaN
0.37	4.093000427	NaN	0.37	3.869164956	NaN	0.37	3.834332637	NaN
0.372	4.59271363	NaN	0.372	4.284053831	NaN	0.372	3.229504173	NaN
0.374	4.444670845	NaN	0.374	4.528971599	NaN	0.374	2.726728827	NaN
0.376	3.944699444	NaN	0.376	3.674702139	NaN	0.376	2.114465608	NaN
0.378	3.619830052	NaN	0.378	2.509323449	NaN	0.378	1.581502266	NaN
0.38	3.482844329	NaN	0.38	1.603683279	NaN	0.38	1.297338233	NaN
0.382	3.250439511	NaN	0.382	1.233993449	NaN	0.382	1.304318879	NaN
0.384	2.971768606	NaN	0.384	1.065447691	NaN	0.384	1.692343584	NaN
0.386	2.745469463	NaN	0.386	0.997624126	NaN	0.386	2.207586668	NaN
0.388	2.655024921	NaN	0.388	1.312258682	NaN	0.388	2.548289419	NaN
0.39	2.796133879	NaN	0.39	2.051482367	NaN	0.39	3.200806047	NaN
0.392	3.027764968	NaN	0.392	2.778870641	NaN	0.392	3.731777082	NaN
0.394	3.142155222	NaN	0.394	3.510238956	NaN	0.394	3.599308978	NaN
0.396	3.246982813	NaN	0.396	4.140132565	NaN	0.396	3.079217067	NaN
0.398	3.591470912	NaN	0.398	4.460495864	NaN	0.398	2.445395337	NaN
0.4	4.258858969	NaN	0.4	4.356133445	NaN	0.4	1.910195947	NaN
0.402	4.962906068	4.962906068	0.402	4.012412096	NaN	0.402	1.572494885	NaN
0.404	5.605351453	5.605351453	0.404	3.492843936	NaN	0.404	1.399723494	NaN
0.406	6.234967181	6.234967181	0.406	2.916241709	NaN	0.406	1.394699611	NaN
0.408	6.819877311	6.819877311	0.408	2.415691135	NaN	0.408	1.742228535	NaN
0.41	6.944438881	6.944438881	0.41	2.202713865	NaN	0.41	2.750969749	NaN
0.412	6.576543979	6.576543979	0.412	1.919549832	NaN	0.412	3.821078291	NaN
0.414	6.870444119	6.870444119	0.414	2.466461132	NaN	0.414	4.56531964	NaN
0.416	7.642226434	7.642226434	0.416	3.176083776	NaN	0.416	5.146422869	NaN
0.418	7.783641269	7.783641269	0.418	4.127697511	NaN	0.418	5.090454654	NaN
0.42	7.429729578	7.429729578	0.42	4.655060869	NaN	0.42	5.419843417	NaN
0.422	7.537274189	7.537274189	0.422	4.758268853	NaN	0.422	5.006719697	NaN
0.424	7.895058433	7.895058433	0.424	4.670076108	NaN	0.424	4.651985388	NaN
0.426	8.675516676	8.675516676	0.426	4.286900736	NaN	0.426	4.292482658	NaN
0.428	9.64855032	9.64855032	0.428	4.079551652	NaN	0.428	3.834489019	NaN
0.43	9.900818406	9.900818406	0.43	4.355517837	NaN	0.43	3.556691607	NaN
0.432	10.17594082	10.17594082	0.432	4.900801972	NaN	0.432	3.380071787	NaN
0.434	10.34693615	10.34693615	0.434	5.106236932	NaN	0.434	3.383191602	NaN
0.436	10.60970626	10.60970626	0.436	4.818012684	NaN	0.436	3.546217373	NaN
0.438	10.2953587	10.2953587	0.438	4.012185712	NaN	0.438	3.873788794	NaN
0.44	9.769274156	9.769274156	0.44	3.228593224	NaN	0.44	4.20872588	NaN
0.442	9.125138036	9.125138036	0.442	2.781091663	NaN	0.442	4.423324816	NaN
0.444	8.664508333	8.664508333	0.444	2.637249523	NaN	0.444	4.783354719	4.783354719
0.446	8.374216229	8.374216229	0.446	2.703875339	NaN	0.446	5.352690831	5.352690831
0.448	8.062798289	8.062798289	0.448	3.003273756	NaN	0.448	5.890911078	5.890911078
0.45	7.794205932	7.794205932	0.45	3.481158024	NaN	0.45	6.434444253	6.434444253
0.452	7.60782591	7.60782591	0.452	4.017865868	NaN	0.452	6.867612919	6.867612919
0.454	7.410340828	7.410340828	0.454	3.929254983	NaN	0.454	7.349935442	7.349935442
0.456	7.564702644	7.564702644	0.456	3.904125348	NaN	0.456	7.761613031	7.761613031
0.458	7.850165831	7.850165831	0.458	4.304764011	NaN	0.458	8.414355717	8.414355717
0.46	7.731352316	7.731352316	0.46	4.350234047	NaN	0.46	7.246649468	7.246649468
0.462	7.261363131	7.261363131	0.462	4.269881307	NaN	0.462	6.585147783	6.585147783
0.464	6.912728708	6.912728708	0.464	3.852923559	NaN	0.464	5.98650114	5.98650114
0.466	6.854443466	6.854443466	0.466	3.398120263	NaN	0.466	5.522948736	5.522948736
0.468	6.824178713	6.824178713	0.468	3.143686557	NaN	0.468	5.839805281	5.839805281
0.47	6.985568719	6.985568719	0.47	3.181317584	NaN	0.47	4.94420627	4.94420627
0.472	6.866778581	6.866778581	0.472	3.57779368	NaN	0.472	5.411710041	5.411710041
0.474	6.522372466	6.522372466	0.474	3.900654986	NaN	0.474	6.199501264	6.199501264
0.476	6.26767732	6.26767732	0.476	4.055866739	NaN	0.476	7.315175842	7.315175842
0.478	6.031515042	6.031515042	0.478	3.942391873	NaN	0.478	8.691359691	8.691359691
0.48	5.654016608	5.654016608	0.48	3.866979417	NaN	0.48	11.14658658	11.14658658
0.482	5.448722134	5.448722134	0.482	3.764330472	NaN	0.482	11.52662772	11.52662772
0.484	4.978745479	4.978745479	0.484	3.751736205	NaN	0.484	9.533717024	9.533717024
0.486	4.297871836	NaN	0.486	3.788592282	NaN	0.486	8.788099823	8.788099823
0.488	3.566773843	NaN	0.488	3.890774793	NaN	0.488	8.203304174	8.203304174
0.49	3.206543301	NaN	0.49	3.759564264	NaN	0.49	6.784690263	6.784690263
0.492	3.186997767	NaN	0.492	3.764671071	NaN	0.492	6.085096	6.085096
0.494	3.655813144	NaN	0.494	3.577740775	NaN	0.494	5.430093681	5.430093681
0.496	4.883468889	NaN	0.496	3.259779772	NaN	0.496	5.081871077	5.081871077
0.498	6.34001322	NaN	0.498	2.894852303	NaN	0.498	4.987936012	4.987936012
0.5	7.02526522	NaN	0.5	2.838136481	NaN	0.5	5.245678676	5.245678676
0.502	7.083642375	NaN	0.502	2.863260998	NaN	0.502	5.367779273	5.367779273
0.504	6.897707074	NaN	0.504	2.757890274	NaN	0.504	5.272890958	5.272890958
0.506	6.774738427	NaN	0.506	2.668407552	NaN	0.506	5.295153494	5.295153494
0.508	6.52997112	NaN	0.508	2.853962279	NaN	0.508	5.438958765	5.438958765
0.51	6.099595514	NaN	0.51	2.997809987	NaN	0.51	5.808618189	5.808618189
0.512	5.175815132	NaN	0.512	3.020668308	NaN	0.512	6.394576128	6.394576128
0.514	4.580360466	NaN	0.514	3.300775301	NaN	0.514	7.165429386	7.165429386
0.516	4.21986904	NaN	0.516	3.283649925	NaN	0.516	8.04709284	8.04709284
0.518	3.882873979	NaN	0.518	3.547864226	NaN	0.518	8.421869159	8.421869159
0.52	3.462090233	NaN	0.52	4.413604522	NaN	0.52	7.785251001	7.785251001
0.522	3.067034965	NaN	0.522	5.209445578	5.209445578	0.522	6.8663236	6.8663236
0.524	2.916715365	NaN	0.524	6.230362587	6.230362587	0.524	5.995269125	5.995269125
0.526	2.97615549	NaN	0.526	7.597997591	7.597997591	0.526	5.279377506	5.279377506
0.528	3.010665937	NaN	0.528	8.728143372	8.728143372	0.528	4.878013609	4.878013609
0.53	3.074945845	NaN	0.53	9.145300478	9.145300478	0.53	5.565788239	5.565788239
0.532	3.239972284	NaN	0.532	9.057285812	9.057285812	0.532	5.844048493	5.844048493
0.534	3.65852961	NaN	0.534	9.088551742	9.088551742	0.534	5.573035032	5.573035032
0.536	4.27258629	NaN	0.536	9.112330854	9.112330854	0.536	6.354448537	6.354448537
0.538	5.004146367	NaN	0.538	9.191160975	9.191160975	0.538	7.514683628	7.514683628
0.54	6.173781023	NaN	0.54	8.877326455	8.877326455	0.54	7.993531043	7.993531043
0.542	6.99620681	NaN	0.542	9.141181445	9.141181445	0.542	7.453461613	7.453461613
0.544	7.119225076	NaN	0.544	9.576611451	9.576611451	0.544	6.471797966	6.471797966
0.546	6.327995387	NaN	0.546	9.519548357	9.519548357	0.546	5.738056086	5.738056086
0.548	5.587669721	NaN	0.548	8.689104511	8.689104511	0.548	5.274140674	5.274140674
0.55	5.313390494	NaN	0.55	7.454369737	7.454369737	0.55	5.346635911	5.346635911
0.552	5.1892347	NaN	0.552	6.284668264	6.284668264	0.552	4.946588943	4.946588943
0.554	5.089936057	NaN	0.554	5.740555485	5.740555485	0.554	5.92054537	5.92054537
0.556	4.748534485	NaN	0.556	5.57388627	5.57388627	0.556	7.063397734	7.063397734
0.558	4.322024885	NaN	0.558	5.670560139	5.670560139	0.558	7.963300618	7.963300618
0.56	4.293928416	NaN	0.56	5.57722021	5.57722021	0.56	8.732599844	8.732599844
0.562	5.055164326	NaN	0.562	5.435347528	5.435347528	0.562	7.967426048	7.967426048
0.564	6.149165284	NaN	0.564	4.746503193	NaN	0.564	7.319096423	7.319096423
0.566	6.843324189	NaN	0.566	4.656365374	NaN	0.566	7.16489023	7.16489023
0.568	6.736093709	NaN	0.568	4.523019513	NaN	0.568	7.817398048	7.817398048
0.57	6.634884689	NaN	0.57	4.329193659	NaN	0.57	8.367841524	8.367841524
0.572	6.730020441	NaN	0.572	4.120186717	NaN	0.572	8.282893993	8.282893993
0.574	6.661316033	NaN	0.574	3.921330417	NaN	0.574	8.122095385	8.122095385
0.576	7.019575292	NaN	0.576	3.950605243	NaN	0.576	7.635956538	7.635956538
0.578	6.980803507	NaN	0.578	4.179978596	NaN	0.578	7.264058029	7.264058029
0.58	6.782060629	NaN	0.58	4.54913602	NaN	0.58	6.957053099	6.957053099
0.582	6.141825334	NaN	0.582	4.914119295	NaN	0.582	6.856305543	6.856305543
0.584	5.499047776	NaN	0.584	5.141880422	NaN	0.584	7.459059186	7.459059186
0.586	6.343351928	NaN	0.586	5.270961676	NaN	0.586	7.220880397	7.220880397
0.588	7.664932826	NaN	0.588	5.061908788	NaN	0.588	7.302101533	7.302101533
0.59	8.299807732	NaN	0.59	4.808117978	NaN	0.59	7.383164354	7.383164354
0.592	8.241967793	NaN	0.592	4.416130361	NaN	0.592	7.23249196	7.23249196
0.594	7.691757753	NaN	0.594	4.21182632	NaN	0.594	6.620257879	6.620257879
0.596	6.590278556	NaN	0.596	4.078485283	NaN	0.596	5.998774867	5.998774867
0.598	5.157559631	NaN	0.598	4.218907948	NaN	0.598	5.640429639	5.640429639
0.6	3.959632415	NaN	0.6	4.026535437	NaN	0.6	6.143184807	6.143184807
0.602	3.238032102	NaN	0.602	4.200720894	NaN	0.602	5.397533681	5.397533681
0.604	2.932741579	NaN	0.604	4.910142774	NaN	0.604	5.537176781	5.537176781
0.606	2.986124868	NaN	0.606	5.886973655	NaN	0.606	5.588626524	5.588626524
0.608	2.944427673	NaN	0.608	6.653097427	NaN	0.608	6.188341904	6.188341904
0.61	3.012427668	NaN	0.61	6.94799926	NaN	0.61	5.835977478	5.835977478
0.612	3.305397789	NaN	0.612	6.885680996	NaN	0.612	5.484348027	5.484348027
0.614	3.47183414	NaN	0.614	7.082757918	NaN	0.614	4.894919868	4.894919868
0.616	3.153035238	NaN	0.616	7.566534826	NaN	0.616	5.036458133	5.036458133
0.618	2.535360438	NaN	0.618	7.38654902	NaN	0.618	5.075184721	5.075184721
0.62	1.982557797	NaN	0.62	6.520968327	NaN	0.62	5.236642792	5.236642792
0.622	1.69134116	NaN	0.622	5.895956125	NaN	0.622	5.524948243	5.524948243
0.624	1.635620259	NaN	0.624	5.962532416	NaN	0.624	6.860178972	6.860178972
0.626	1.892520864	NaN	0.626	6.369913615	NaN	0.626	7.905909778	7.905909778
0.628	2.454567439	NaN	0.628	5.835584889	NaN	0.628	8.380419464	8.380419464
0.63	3.222999926	NaN	0.63	6.54289085	NaN	0.63	8.667815953	8.667815953
0.632	4.002654841	NaN	0.632	5.960230804	NaN	0.632	8.576626311	8.576626311
0.634	4.658181948	NaN	0.634	5.033050079	NaN	0.634	8.566695138	8.566695138
0.636	4.809231692	NaN	0.636	4.443779773	NaN	0.636	9.490945993	9.490945993
0.638	4.449911338	NaN	0.638	4.239396088	NaN	0.638	9.031264795	9.031264795
0.64	4.147792037	NaN	0.64	4.220248492	NaN	0.64	8.42410503	8.42410503
0.642	3.87034609	NaN	0.642	4.334981478	NaN	0.642	7.536428323	7.536428323
0.644	3.551219254	NaN	0.644	4.470271206	NaN	0.644	6.604497369	6.604497369
0.646	3.299031395	NaN	0.646	4.629737364	NaN	0.646	6.633391342	6.633391342
0.648	3.190407457	NaN	0.648	4.69495614	NaN	0.648	7.440895827	7.440895827
0.65	3.136175726	NaN	0.65	4.970179784	NaN	0.65	8.072930291	8.072930291
0.652	2.951182068	NaN	0.652	5.336321362	NaN	0.652	9.770312949	9.770312949
0.654	2.621072408	NaN	0.654	5.487112293	NaN	0.654	11.85187711	11.85187711
0.656	2.330361638	NaN	0.656	5.309602134	NaN	0.656	11.5065165	11.5065165
0.658	1.889368612	NaN	0.658	4.335964524	NaN	0.658	9.532571507	9.532571507
0.66	1.342025561	NaN	0.66	3.876285539	NaN	0.66	7.300089993	7.300089993
0.662	0.966205327	NaN	0.662	3.482462418	NaN	0.662	6.158910994	6.158910994
0.664	0.893059826	NaN	0.664	3.081815926	NaN	0.664	5.537707142	5.537707142
0.666	1.102459325	NaN	0.666	3.063799307	NaN	0.666	5.422086169	5.422086169
0.668	1.591292415	NaN	0.668	3.09966688	NaN	0.668	5.898213269	5.898213269
0.67	2.158633577	NaN	0.67	3.55546142	NaN	0.67	6.15378428	6.15378428
0.672	2.465766475	NaN	0.672	3.818330332	NaN	0.672	6.27224705	6.27224705
0.674	2.519648891	NaN	0.674	3.935989198	NaN	0.674	5.941092116	5.941092116
0.676	2.324463438	NaN	0.676	3.787213292	NaN	0.676	5.059219733	5.059219733
0.678	1.970846835	NaN	0.678	3.517872029	NaN	0.678	4.226492244	NaN
0.68	1.610177409	NaN	0.68	3.249561999	NaN	0.68	3.89901292	NaN
0.682	1.29587616	NaN	0.682	2.712344644	NaN	0.682	3.573415989	NaN
0.684	1.117031681	NaN	0.684	2.725464547	NaN	0.684	3.840594501	NaN
0.686	0.947690437	NaN	0.686	2.766291459	NaN	0.686	4.195730403	NaN
0.688	1.052778397	NaN	0.688	3.037718725	NaN	0.688	4.270904685	NaN
0.69	1.271035146	NaN	0.69	3.135666447	NaN	0.69	4.294185609	NaN
0.692	1.40364963	NaN	0.692	2.971667833	NaN	0.692	3.107037186	NaN
0.694	1.471446923	NaN	0.694	2.843897951	NaN	0.694	3.222019474	NaN
0.696	1.542595543	NaN	0.696	2.867810561	NaN	0.696	4.08771972	NaN
0.698	2.136457766	NaN	0.698	3.133537012	NaN	0.698	4.114739801	NaN
0.7	2.7680011	NaN	0.7	3.514576789	NaN	0.7	4.438643644	NaN
0.702	2.971470406	NaN	0.702	4.127146427	NaN	0.702	4.652424174	NaN
0.704	3.127840799	NaN	0.704	4.981200114	NaN	0.704	4.707149554	NaN
0.706	3.383978799	NaN	0.706	6.029570547	NaN	0.706	4.894994001	4.894994001
0.708	3.4755514	NaN	0.708	6.922392415	NaN	0.708	5.137268347	5.137268347
0.71	3.302758503	NaN	0.71	7.048807777	NaN	0.71	5.533739093	5.533739093
0.712	2.987088172	NaN	0.712	6.810921544	NaN	0.712	5.784434419	5.784434419
0.714	2.95301353	NaN	0.714	6.464208018	NaN	0.714	5.890531743	5.890531743
0.716	2.98719577	NaN	0.716	6.206352729	NaN	0.716	6.250438582	6.250438582
0.718	3.15556085	NaN	0.718	5.75137418	NaN	0.718	6.974950688	6.974950688
0.72	3.27953084	NaN	0.72	5.86152555	NaN	0.72	8.071062348	8.071062348
0.722	3.463590774	NaN	0.722	5.012333847	NaN	0.722	9.68053514	9.68053514
0.724	3.570953507	NaN	0.724	4.596802128	NaN	0.724	9.92116786	9.92116786
0.726	3.889351601	NaN	0.726	4.098659978	NaN	0.726	10.14674385	10.14674385
0.728	3.868852671	NaN	0.728	3.587321773	NaN	0.728	9.180397144	9.180397144
0.73	3.776123652	NaN	0.73	2.921834852	NaN	0.73	7.850530307	7.850530307
0.732	3.623556009	NaN	0.732	2.408981654	NaN	0.732	6.820133733	6.820133733
0.734	3.270601912	NaN	0.734	2.232192361	NaN	0.734	5.95154579	5.95154579
0.736	3.05023396	NaN	0.736	2.020326034	NaN	0.736	5.349938036	5.349938036
0.738	2.83980624	NaN	0.738	1.966408591	NaN	0.738	4.790908537	4.790908537
0.74	2.552968086	NaN	0.74	2.388112598	NaN	0.74	4.561704651	NaN
0.742	2.614068492	NaN	0.742	2.678838085	NaN	0.742	4.379044254	NaN
0.744	3.080091965	NaN	0.744	3.021142936	NaN	0.744	4.73229799	NaN
0.746	4.063902168	NaN	0.746	3.111533244	NaN	0.746	5.407143101	NaN
0.748	5.012739902	NaN	0.748	3.14811684	NaN	0.748	4.832035039	NaN
0.75	5.350421395	NaN	0.75	2.964944702	NaN	0.75	4.264258741	NaN
0.752	4.837014217	NaN	0.752	2.549811925	NaN	0.752	3.612921277	NaN
0.754	3.933998568	NaN	0.754	2.749510375	NaN	0.754	3.118197287	NaN
0.756	2.823555433	NaN	0.756	2.672236529	NaN	0.756	2.907306824	NaN
0.758	1.548216117	NaN	0.758	2.634709521	NaN	0.758	2.926073413	NaN
0.76	0.95484927	NaN	0.76	2.725512727	NaN	0.76	3.074953968	NaN
0.762	0.767110218	NaN	0.762	2.964133606	NaN	0.762	3.387534292	NaN
0.764	0.499668433	NaN	0.764	3.403616072	NaN	0.764	3.184424748	NaN
0.766	0.252442527	NaN	0.766	3.662859923	NaN	0.766	3.082130167	NaN
0.768	0.275150787	NaN	0.768	3.724891921	NaN	0.768	2.970637618	NaN
0.77	0.576878195	NaN	0.77	3.252472375	NaN	0.77	2.921600596	NaN
0.772	1.095808259	NaN	0.772	2.479395429	NaN	0.772	3.039037234	NaN
0.774	1.248222997	NaN	0.774	1.740566858	NaN	0.774	3.358959035	NaN
0.776	1.327651631	NaN	0.776	1.757917762	NaN	0.776	3.891611317	NaN
0.778	1.78531007	NaN	0.778	1.833933841	NaN	0.778	4.395452199	NaN
0.78	2.412341826	NaN	0.78	1.980733851	NaN	0.78	4.668570784	NaN
0.782	3.109765604	NaN	0.782	2.360221187	NaN	0.782	4.589337557	NaN
0.784	3.668210851	NaN	0.784	2.54110112	NaN	0.784	4.238667753	NaN
0.786	3.867132399	NaN	0.786	2.666668388	NaN	0.786	3.959647781	NaN
0.788	3.073641233	NaN	0.788	2.630135385	NaN	0.788	3.823819851	NaN
0.79	2.034996655	NaN	0.79	2.473691935	NaN	0.79	4.115084495	NaN
0.792	1.435792807	NaN	0.792	2.426668952	NaN	0.792	4.570671154	NaN
0.794	1.168042851	NaN	0.794	2.444333504	NaN	0.794	4.907025001	NaN
0.796	1.03610238	NaN	0.796	2.527424741	NaN	0.796	5.278371692	NaN
0.798	1.09795461	NaN	0.798	2.747647504	NaN	0.798	5.705404358	NaN
0.8	1.256114651	NaN	0.8	3.149883187	NaN	0.8	5.303989723	NaN
0.802	1.326789943	NaN	0.802	3.376232904	NaN	0.802	4.808070744	NaN
0.804	1.290058727	NaN	0.804	3.333473593	NaN	0.804	4.531930509	NaN
0.806	0.986724984	NaN	0.806	3.185793527	NaN	0.806	4.224483322	NaN
0.808	0.433064883	NaN	0.808	3.117325745	NaN	0.808	3.764926981	NaN
0.81	0.096165043	NaN	0.81	2.708916696	NaN	0.81	3.375284963	NaN
0.812	0.077278927	NaN	0.812	2.09015668	NaN	0.812	3.798949889	NaN
0.814	0.076640399	NaN	0.814	1.563899345	NaN	0.814	5.442668268	NaN
0.816	0.075015549	NaN	0.816	1.699794576	NaN	0.816	6.575390253	NaN
0.818	0.134042135	NaN	0.818	2.011638588	NaN	0.818	7.224137811	NaN
0.82	0.364027741	NaN	0.82	2.831286084	NaN	0.82	6.477151331	NaN
0.822	0.910729564	NaN	0.822	3.023045244	NaN	0.822	6.824460367	NaN
0.824	1.39330882	NaN	0.824	2.992947556	NaN	0.824	7.069710068	NaN
0.826	1.426030952	NaN	0.826	2.764797862	NaN	0.826	7.141956943	NaN
0.828	1.251018065	NaN	0.828	2.408497342	NaN	0.828	6.569034665	NaN
0.83	1.162351401	NaN	0.83	1.985166305	NaN	0.83	5.740797411	NaN
0.832	1.316640344	NaN	0.832	1.873537279	NaN	0.832	5.24060347	NaN
0.834	1.669667582	NaN	0.834	2.00726322	NaN	0.834	5.519713597	NaN
0.836	2.177676647	NaN	0.836	2.332806131	NaN	0.836	5.93979469	NaN
0.838	2.355648752	NaN	0.838	2.763647381	NaN	0.838	6.303094203	NaN
0.84	1.859567168	NaN	0.84	2.923116171	NaN	0.84	6.88273395	NaN
0.842	1.28908866	NaN	0.842	2.611098733	NaN	0.842	7.047686072	NaN
0.844	0.818063782	NaN	0.844	2.752734252	NaN	0.844	6.455907981	NaN
0.846	0.545108916	NaN	0.846	2.732267321	NaN	0.846	5.46354388	NaN
0.848	0.378003442	NaN	0.848	2.425019115	NaN	0.848	4.79046357	NaN
0.85	0.334905795	NaN	0.85	1.688727179	NaN	0.85	4.383909444	NaN
0.852	0.343709921	NaN	0.852	1.194939199	NaN	0.852	4.479142589	NaN
0.854	0.353408954	NaN	0.854	0.997580526	NaN	0.854	4.287900101	NaN
0.856	0.368931912	NaN	0.856	0.982401052	NaN	0.856	3.763304178	NaN
0.858	0.351131281	NaN	0.858	1.142602707	NaN	0.858	3.265856638	NaN
0.86	0.268582916	NaN	0.86	1.400335807	NaN	0.86	3.117137145	NaN
0.862	0.2157368	NaN	0.862	1.655131506	NaN	0.862	3.355732821	NaN
0.864	0.339916378	NaN	0.864	1.847600344	NaN	0.864	3.932910446	NaN
0.866	0.62516499	NaN	0.866	2.07036982	NaN	0.866	4.516651504	NaN
0.868	1.072678447	NaN	0.868	2.364104641	NaN	0.868	5.15597953	NaN
0.87	1.791756588	NaN	0.87	2.571750909	NaN	0.87	5.427512816	NaN
0.872	2.200842695	NaN	0.872	2.637496706	NaN	0.872	5.27298817	NaN
0.874	2.097946629	NaN	0.874	2.252627448	NaN	0.874	4.796317653	NaN
0.876	1.645750073	NaN	0.876	1.743851522	NaN	0.876	4.140360745	NaN
0.878	1.328916262	NaN	0.878	1.469703996	NaN	0.878	3.93077513	NaN
0.88	1.554746093	NaN	0.88	1.120762465	NaN	0.88	3.740813802	NaN
0.882	2.14318165	NaN	0.882	0.812306068	NaN	0.882	3.359815747	NaN
0.884	2.371974754	NaN	0.884	0.599197427	NaN	0.884	3.191553567	NaN
0.886	2.378791469	NaN	0.886	0.46552259	NaN	0.886	3.08545673	NaN
0.888	2.389085795	NaN	0.888	0.546082608	NaN	0.888	3.172849442	NaN
0.89	2.629296158	NaN	0.89	0.609273997	NaN	0.89	3.590369515	NaN
0.892	2.716597573	NaN	0.892	0.671267723	NaN	0.892	3.445392574	NaN
0.894	2.758592189	NaN	0.894	0.65482122	NaN	0.894	3.401856048	NaN
0.896	2.416162605	NaN	0.896	0.58392422	NaN	0.896	3.425242049	NaN
0.898	1.648260856	NaN	0.898	0.513983227	NaN	0.898	4.087320822	NaN
0.9	1.259817085	NaN	0.9	0.462666762	NaN	0.9	3.906829002	NaN
0.902	1.281398704	NaN	0.902	0.452241556	NaN	0.902	3.611877142	NaN
0.904	1.380675017	NaN	0.904	0.503972626	NaN	0.904	3.070768137	NaN
0.906	1.584581321	NaN	0.906	0.609141306	NaN	0.906	2.702234423	NaN
0.908	2.070149536	NaN	0.908	0.854694182	NaN	0.908	2.472754193	NaN
0.91	2.738861329	NaN	0.91	1.030420721	NaN	0.91	2.149995546	NaN
0.912	3.205555167	NaN	0.912	0.705772483	NaN	0.912	1.922342115	NaN
0.914	3.008674623	NaN	0.914	0.617878344	NaN	0.914	1.648067002	NaN
0.916	2.608133755	NaN	0.916	0.429843133	NaN	0.916	1.607334661	NaN
0.918	2.331372385	NaN	0.918	0.240826784	NaN	0.918	1.897120149	NaN
0.92	2.157189872	NaN	0.92	0.116153703	NaN	0.92	2.220977068	NaN
0.922	2.179284054	NaN	0.922	0.069878666	NaN	0.922	2.542857505	NaN
0.924	2.395338943	NaN	0.924	0.106483105	NaN	0.924	2.870786648	NaN
0.926	2.846192206	NaN	0.926	0.20723123	NaN	0.926	3.234314085	NaN
0.928	3.359576444	NaN	0.928	0.36811441	NaN	0.928	3.496370504	NaN
0.93	2.72285975	NaN	0.93	0.537829254	NaN	0.93	3.586008449	NaN
0.932	1.81927488	NaN	0.932	0.697932607	NaN	0.932	3.775573698	NaN
0.934	1.507896984	NaN	0.934	1.104698467	NaN	0.934	4.158540672	NaN
0.936	1.232574003	NaN	0.936	1.123802135	NaN	0.936	5.037220473	NaN
0.938	1.06105614	NaN	0.938	1.637543643	NaN	0.938	5.865071639	NaN
0.94	1.091248697	NaN	0.94	2.036086808	NaN	0.94	6.801859993	NaN
0.942	1.308674674	NaN	0.942	2.40331998	NaN	0.942	7.332879102	NaN
0.944	1.785306807	NaN	0.944	2.679963836	NaN	0.944	6.778848798	NaN
0.946	2.287884151	NaN	0.946	2.089168151	NaN	0.946	5.280125487	NaN
0.948	2.534890019	NaN	0.948	1.4997076	NaN	0.948	3.799166008	NaN
0.95	2.547471295	NaN	0.95	1.210696304	NaN	0.95	2.837044904	NaN
0.952	2.456208889	NaN	0.952	1.096105528	NaN	0.952	2.407907448	NaN
0.954	2.197166577	NaN	0.954	1.040635063	NaN	0.954	2.220058901	NaN
0.956	1.853604244	NaN	0.956	0.987253133	NaN	0.956	2.352403137	NaN
0.958	1.675591183	NaN	0.958	0.880413172	NaN	0.958	2.371463991	NaN
0.96	1.533267461	NaN	0.96	0.846078452	NaN	0.96	2.550603702	NaN
0.962	1.681928305	NaN	0.962	0.641879351	NaN	0.962	2.696397052	NaN
0.964	2.183424189	NaN	0.964	0.367416391	NaN	0.964	2.736561428	NaN
0.966	2.856496109	NaN	0.966	0.204917622	NaN	0.966	2.533486571	NaN
0.968	3.618216337	NaN	0.968	0.19837963	NaN	0.968	2.909678009	NaN
0.97	4.381949615	NaN	0.97	0.386302134	NaN	0.97	3.88861908	NaN
0.972	5.025580603	NaN	0.972	0.511224819	NaN	0.972	4.850697844	NaN
0.974	5.183285428	NaN	0.974	0.702251775	NaN	0.974	4.981573262	NaN
0.976	4.598381477	NaN	0.976	0.866647859	NaN	0.976	4.01091064	NaN
0.978	3.507046294	NaN	0.978	0.799763644	NaN	0.978	3.260415411	NaN
0.98	2.434950334	NaN	0.98	0.454340064	NaN	0.98	2.848082308	NaN
0.982	1.72279831	NaN	0.982	0.299323303	NaN	0.982	2.730030347	NaN
0.984	1.283078391	NaN	0.984	0.249614307	NaN	0.984	2.772936397	NaN
0.986	1.102833555	NaN	0.986	0.268366277	NaN	0.986	2.919755852	NaN
0.988	1.329375118	NaN	0.988	0.315724381	NaN	0.988	2.762108369	NaN
0.99	1.656762637	NaN	0.99	0.365744849	NaN	0.99	2.656724546	NaN
0.992	1.746485545	NaN	0.992	0.299412923	NaN	0.992	2.5518534	NaN
0.994	1.69535373	NaN	0.994	0.598933962	NaN	0.994	2.495222888	NaN
0.996	1.460229286	NaN	0.996	1.372994276	NaN	0.996	2.503014812	NaN
0.998	1.054781429	NaN	0.998	1.892791732	NaN	0.998	2.548485528	NaN
1	0.638225915	NaN	1	2.312928959	NaN	1	2.71481805	NaN
