# Supplementary material for: The causal role of the somatosensory cortex in prosocial behaviour
Source: eLife. 2018 May 8;7:e32740. doi: 10.7554/eLife.32740 (PMC5973831; doi:10.7554/eLife.32740)
Supplement: Supplementary file 1. [file elife-32740-supp1.csv]

hand dsil
cluster 1 X		cluster 1 Y		cluster 1 z		cluster 2 X		cluster 2 Y		cluster 2 z
low	high	low	high	low	high	low	high	low	high	low	high
0.007147736	0.006862943	0.04134549	0.04273076	0.005788784	0.028252102	0.006382766	-0.003701321	0.037926325	0.025420375	0.004169909	0.030290383
0.006230838	0.020375148	-0.005911213	0.003482988	0.03440469	0.017301082	0.023881592	0.009830121	0.003087859	-0.005450045	0.032843138	0.01989726
0.032250521	0.015673598	0.039977723	0.005739409	0.042504496	0.081394144	0.033447602	0.006356243	0.021686335	0.007508863	0.061674933	0.069904979
0.046218478	0.027465043	0.002250978	-8.38E-05	0.046270761	0.041280765	0.043929246	0.021583043	0.003935794	-0.001486831	0.044378049	0.033581607
0.006128142	0.012702978	0.020703778	0.006929439	0.016238599	0.027721917	0.016394774	0.0123893	0.030547228	0.004544431	0.015422328	0.020114991
-0.00755704	-0.049598237	0.031863651	-0.046288284	0.054452175	0.022872978	0.026918832	-0.013678978	0.037213209	-0.026940461	0.040647866	0.012537584
0.043931165	-0.003455023	0.04083986	0.005644869	0.056733846	0.042620347	0.010187766	0.010428428	0.017962709	-0.004143898	0.019530458	0.02911453
-0.002623137	0.03503043	0.012884687	0.001358319	0.017376762	0.03191648	0.009110775	0.019109315	0.004722065	0.000246216	0.020126899	0.026281152
-0.011360439	-0.014035365	0.008581858	-0.002063161	0.007548	0.015578521	-0.003266684	-0.006525123	0.008371375	-0.003401107	0.007856797	0.012225587
0.011333311	0.015519499	-0.006191521	-0.008880529	0.009256996	0.009373264	0.014771488	0.020578299	-0.002899528	-0.010935357	0.008988115	0.006737044
0.014473204	0.007422661	0.014592025	-0.007815506	0.001586476	0.017148286	0.00987272	0.016565567	0.009114748	-0.000207056	0.007610494	0.009131697
-0.004275593	0.01554867	0.007974736	-0.01311953	0.062971635	0.011784425	0.03568477	0.034651335	-0.001486031	0.006849797	0.006947247	0.020809769
0.007576895	0.00094671	0.022113399	-0.016419079	0.030467471	0.014280889	0.008283335	0.000781821	0.031278378	-0.017240453	0.039489643	0.013017589
0.018368135	0.009077674	0.015710257	-0.002223132	0.016087086	0.011301824	0.023539521	-0.009027448	0.014731474	-0.013757068	0.018492271	-0.00509543
-0.001605778	0.004831729	-0.01207177	-0.00994251	0.016797448	0.028141772	0.007998966	0.001207023	-0.008496713	-0.007739051	0.005035742	0.033902376
0.006454747	0.023143675	0.010620779	0.010195047	0.00485001	-0.009347305	0.023668002	0.01021801	-0.004565082	0.021799568	-0.019177594	0.011474553
0.02043219	0.003419181	-0.0055502	0.008304813	0.022908107	0.030052476	0.013067	0.014876669	0.001656084	-0.000560358	0.017021724	0.033902865
0.027548016	0.001032006	-0.026517731	0.01370454	0.01642883	0.032875895	0.031979441	0.005206783	-0.022947699	0.004833207	0.011769409	0.015386121
-0.026011721	-0.031614941	0.001568713	-0.021923444	0.023978072	0.028055651	-0.02352023	-0.017317625	-0.015449636	-0.020126614	0.026771747	0.034410328
0.014670796	0.031261181	0.005741833	-4.37E-06	0.021760366	0.043492949	0.024725577	0.028790146	0.00350628	0.004617608	0.031189057	0.049115909
0.02796014	0.026044979	-0.004443349	-0.020490694	0.046282164	0.061818576	0.018491999	0.034268648	-0.005160249	-0.008737834	0.04340077	0.063924002
0.01958388	0.012705566	0.018829498	-0.004965981	0.036678261	0.00126709	0.027615842	0.023322793	0.020150265	0.007607935	0.032464883	0.011987899
0.023067449	0.0181015	0.016350366	-0.009824378	0.05689798	0.035656897	0.023985089	0.018249699	0.025561815	-0.005242469	0.056723337	0.049900912
0.017763396	0.001375701	0.012187936	-0.018889368	-0.003826936	0.034388329	0.009764849	0.011068258	0.002736052	-0.019522512	-0.001895735	0.025231432
0.071905782	0.035690069	0.040336588	0.007181644	0.058945394	0.017496771	0.047547369	0.037452929	0.031057789	0.011432141	0.046471067	0.02009715
-0.000347551	0.004221032	0.018242818	-0.005684874	-0.000875663	0.017621676	0.004218278	0.002963967	0.015756353	0.001221374	0.003930755	0.014379603
0.057391198	0.029092417	-0.023877033	-0.034238523	0.036653693	0.034354765	0.060206746	0.081983186	-0.008937828	-0.01830932	0.040366957	0.047093813
-0.016208719	0.04390821	0.025860636	-0.005541189	0.004759179	0.014647632	0.017148892	0.061476868	0.039291392	-0.0018805	0.009353608	0.020017515
