# Supplementary material for: The causal role of the somatosensory cortex in prosocial behaviour
Source: eLife. 2018 May 8;7:e32740. doi: 10.7554/eLife.32740 (PMC5973831; doi:10.7554/eLife.32740)
Supplement: Supplementary file 2. [file elife-32740-supp2.csv]

face dsil																		face dsil
cluster 1 X		cluster 1 Y		cluster 1 z		cluster 2 X		cluster 2 Y		cluster 2 z		cluster 3 X		cluster 3 Y		cluster 3 z		cluster 1 X		cluster 1 Y		cluster 1 z
low	high	low	high	low	high	low	high	low	high	low	high	low	high	low	high	low	high	low	high	low	high	low	high
0.005055261	0.008559904	-0.000352968	-0.001806665	0.009202969	0.009226679	-0.006535631	0.004231609	-0.009180781	-0.010048604	0.001059675	0.015080229	0.001788517	0.023868482	0.002989884	0.002822911	0.010300636	0.025057591	0.015797665	0.054777138	0.020149272	0.048827267	0.002060712	0.012024368
0.050535441	0.022010764	0.01542838	0.001921304	0.003006329	0.001347113	0.050282485	0.020635504	0.019178732	-0.000551828	-0.002130389	-0.003588801	0.050682507	0.028063098	0.011491325	0.002996201	-0.002409974	-0.004279651	0.017562074	0.0236886	0.013851127	0.030295222	-0.015855618	-0.034605796
-0.003500917	0.021913448	0.009464216	0.002823732	0.013667552	-0.010711086	-0.01068359	0.003927558	0.011849548	-0.012561897	0.020353552	-0.030749144	-0.017646316	0.035727025	0.002085161	0.016131921	0.020418296	0.006565692	-0.000289341	0.020610231	0.000591787	0.015183199	-0.00167477	0.005348883
0.007262068	0.006228519	0.006506499	0.009586115	0.007643388	0.016683954	0.004431082	0.001293062	0.004210854	0.004214822	0.00659758	0.013625732	0.007830619	0.011995917	0.009071537	0.0158718	0.009899723	0.021462757	0.004822735	0.008637231	0.013424777	0.021269076	-0.001210223	0.016250006
-0.016986679	0.026553659	-0.012692251	-0.056578338	0.000412807	0.005442482	-0.017166893	0.005343024	-0.012541797	-0.03315476	0.003969742	0.019350028	-0.010051428	0.030044296	-0.020251133	-0.05675896	-0.016948796	-0.005485563	-0.001950202	0.027342104	-0.018738601	-0.006036051	-0.004412239	-0.033586764
0.00455228	-0.000989441	-0.005946762	-0.02125098	0.009976287	0.019302927	-0.004031013	0.004138811	-0.011473117	-0.02284991	0.003717878	0.014816657	0.005674277	-0.008186898	-0.005161635	-0.020983122	0.01044468	0.019764499	0.00779992	0.008762677	0.001408883	0.018213815	0.007508999	0.028243477
0.027996457	0.00300292	-0.01727162	-0.012397518	0.051046548	0.033656734	0.033677103	0.00216881	-0.00181935	-0.009077055	0.041283298	0.019575435	0.017680569	0.016009582	-0.027226417	-0.016661854	0.041842127	0.033539091	0.027304049	0.03100313	-0.02469708	0.000745584	0.012221953	0.010660849
0.020536935	0.012764986	0.013065619	-0.005472992	0.020778516	0.019155692	0.01029369	0.003715431	0.006620585	-0.011413848	0.019274465	0.006626305	0.019182818	0.016757899	0.019844501	0.004838696	0.02202963	0.034072755	0.017454905	0.008804045	0.020523198	-0.007005843	0.005687039	0.004729098
0.011421106	-0.002601491	0.007008765	-0.007900097	-0.001655331	0.002870644	0.009399336	-0.007996047	0.008773489	-0.003790518	0.007240991	0.003913042	0.000563525	-0.005114902	0.006579836	-0.007968194	0.002183221	0.00458917	0.008789728	0.003071489	-0.002905825	-0.0013609	0.005520176	0.018464597
0.001778155	0.030556258	0.01785637	-0.007144156	0.006742998	-0.013912121	-0.001090738	0.012573542	0.028908736	0.007546185	0.017253554	0.002641279	-0.00564753	0.025424475	0.018490874	-0.006325025	0.01141766	-0.016341866	-0.002835132	-0.001225116	0.005978359	0.007779213	0.001143195	-0.006044202
0.009682923	-0.001577667	0.01547569	0.0055837	0.008540132	0.009986479	0.013638524	0.008164493	0.025068649	0.00925508	0.009146407	0.005494999	0.008009581	0.006104575	0.008586304	0.010069921	0.005542684	0.005349394	0.004079833	0.006781793	-0.003662768	0.000594982	0.00221236	-0.001525212
-0.001399698	-0.008254295	0.002022988	-0.009145879	0.012964744	0.006260673	-0.007630716	-0.00762769	-0.008048917	-0.003790747	0.010027897	-0.006699063	-0.007694065	0.0052785	-0.003122024	-0.006925619	0.016898069	0.000907453	0.005675948	0.002884202	-0.0079096	-0.004653597	0.007932715	0.014929227
0.00460298	-0.003327761	0.00786136	-0.006163502	0.009394528	0.005506941	-0.001416579	-0.0048345	0.001705452	-0.021483385	0.006695114	-0.005371491	0.002935226	0.000320481	0.007332168	0.001773897	0.007220287	0.008436728	0.000121718	-0.001407175	0.013407059	0.024779661	0.007046234	0.008657544
0.008526198	0.013248231	0.017441616	0.006837085	0.009487227	0.01851966	0.012221744	0.024354963	0.024663644	0.012856366	0.017411811	0.031295257	0.011107759	0.007766527	0.019433363	0.001029351	0.015958722	0.022464893	0.000554361	-0.00058638	0.017533647	0.019018972	0.005054031	0.010503377
0.012256295	-0.002745295	0.013859942	-0.017669965	-0.014226312	0.016377767	0.006947281	-0.001116016	0.014210739	-0.015550426	-0.01179819	0.004423505	0.006124098	-0.004079881	0.011033516	-0.023097301	-0.011404722	0.024539319	-0.000417778	0.00311856	0.017982171	-0.00451498	-0.021011882	0.0061862
0.002562816	-0.004627464	-0.001551282	0.009395524	0.008770305	0.001053049	0.003251561	-0.002721161	0.001006356	-0.008891554	-0.009961738	-0.031105025	0.015690276	0.007988872	-0.012202499	0.018514768	-0.003393331	0.005409239	0.002832025	0.008169243	0.008505969	0.014229833	-0.014123626	-0.002252899
0.005211368	0.007857912	-0.008387936	-0.022415903	0.005822193	0.006208253	0.018039378	-0.001715259	-0.025252437	-0.012724422	0.010111411	0.000200817	0.001012927	0.0159222	0.004867944	-0.025789561	0.003374519	0.008811252	0.003690693	-0.003805295	0.009189562	0.012084025	0.00657454	0.012112642
0.007751527	0.009250151	0.006831419	-0.001226536	0.002138593	0.010926175	0.003072344	0.001990481	2.09E-05	-0.000351409	0.000442222	0.003748508	0.005781259	0.016907208	0.006344311	-0.000283923	-0.000826182	0.01836122	0.007409897	0.021675247	0.004300209	0.014163395	-0.009787978	0.005796783
-0.006632082	-0.006702603	0.004587665	-0.02104904	0.001691344	-0.004461285	0.009000127	-0.017452811	0.007855756	-0.01114297	0.010342962	-0.012982463	-0.002530476	0.004458697	0.006181711	-0.010514621	0.008712742	0.005690037	0.00264454	0.006911383	-0.004459345	0.02057131	0.000494745	0.019002539
0.002266067	0.004892892	0.00472129	0.014581151	0.00554007	0.028167353	-0.000753989	0.004142392	0.00882549	0.012428656	0.007314745	0.022487919	0.000676763	0.009184554	-0.000826677	0.020536038	0.006321826	0.0376364	0.012391158	0.012782569	-0.009162363	0.000706968	0.020381362	0.029696678
0.011839951	0.03205034	0.012205846	0.00720345	0.012373395	0.033879981	0.013319141	0.024924842	0.015347753	0.009604565	0.015323716	0.028562537	0.009877931	0.018912847	0.016254535	0.009727003	0.016791561	0.029154893	0.003010736	-0.004209118	0.022416558	-0.001909186	0.005869415	0.015520802
0.001585003	-0.021375356	-0.013249273	-0.024089133	0.021908228	-0.027953569	-0.011872664	-0.017287783	-0.013937105	-0.017627864	0.000262765	-0.01923259	-0.001353386	-0.013976937	-0.013498028	-0.023012395	0.02586593	-0.020948819	0.00756025	0.002709428	-0.007582715	-0.006900152	0.001170642	0.003138487
0.001963252	0.00338104	0.009405586	-0.007814118	0.01222439	0.003516612	0.002201023	-0.017246122	-0.003328206	-0.018950058	0.005813065	-0.039472478	0.007109672	0.013021311	0.010744413	-0.004007159	0.015554041	0.019040814	0.030649828	0.032110572	0.037027758	0.039998641	0.000491924	0.02490227
0.022158028	0.018320315	-0.000440068	-0.005136807	-0.008312749	0.022730692	0.02374049	-0.019228885	-0.004397166	-0.007065427	-0.002323817	0.018478731	0.010177456	0.05841638	0.004357099	-0.006400817	-0.014152195	0.023957409	0.001895186	0.034769547	0.010463281	0.010589884	-0.027314247	-0.008683281
-0.018397875	-0.003510699	0.007591133	-0.013176286	0.002584409	0.019547915	-0.023173592	-0.021957545	0.005572023	-0.008026007	-0.00382281	-0.008189066	-0.012561222	0.028406262	0.002254486	-0.010624542	0.008066281	0.029295641	-0.000100328	0.015437411	-0.00940929	-0.013458786	-0.014808703	0.025485405
0.000705846	-0.004245886	-0.003868535	-0.015381976	0.000109349	-0.002958446	0.000782911	-0.00578967	-0.009561075	-0.015355726	0.001836423	-0.012728387	-0.003952091	0.001321319	0.002213587	-0.01257477	-0.006472216	0.010383175	0.007221611	0.029540603	-0.000426408	0.009372395	0.000725472	0.022047027
0.019792926	0.02155893	-0.000505597	-0.004462096	0.012175477	0.013765737	0.003497602	0.023580493	0.004377612	-0.012872661	0.007524514	0.014583649	0.014771418	0.022262007	0.007476294	-5.39E-05	0.011992342	0.01465935	-0.003357547	0.093725075	-0.000591386	0.016327435	0.001471922	0.023842267
0.019672895	0.017608526	0.011970835	0.006141494	0.019037211	0.007460841	0.009160611	0.022632974	0.007536918	0.00627429	0.011206755	0.011238979	0.036760499	0.006348524	0.015234701	0.005495653	0.025231575	0.008254513	-0.004078963	-0.018415721	-0.008604095	0.003361875	0.047375907	0.01374508
