# Supplementary material for: The causal role of the somatosensory cortex in prosocial behaviour
Source: eLife. 2018 May 8;7:e32740. doi: 10.7554/eLife.32740 (PMC5973831; doi:10.7554/eLife.32740)
Supplement: Supplementary file 3. [file elife-32740-supp3.csv]

exp 2=tms 1=eeg	sbj	gender f=1 m=0	Slope Hand Sham	Slope Hand Real	Slope Face Sham	Slope Face Real	Avg Hand Sham	Avg Hand Real	Avg Face Sham	Avg Face Real	exp	sbj	uncomfort		exp 2=tms
2	1	0	0.641031644	0.448633109	0.5151387	0.601316727	3.766666667	3.866666667	3.466666667	3.533333333	2	1	7		sbj
2	2	1	0.497319869	0.478038776	0.581701686	0.64240833	1.433333333	1.5	1.433333333	1.533333333	2	2	5		gender
2	3	0	0.276014091	0.064940236	0.38069892	0.639490491	1.466666667	2	1.666666667	1.866666667	2	3	6		Slope Hand Sham
2	5	0	0.526950341	0.568044895	0.562153105	0.560304772	2.433333333	2.166666667	1.866666667	2.166666667	2	5	5		Slope Hand Real
2	6	1	0.623563291	0.4300757	0.456267341	0.492866819	3.733333333	3.8	3.233333333	3.333333333	2	6	5		Slope Face Sham
2	7	1	0.570074409	0.28809967	0.572862627	0.540119129	1.8	1.666666667	2	2.133333333	2	7	2		Slope Face Real
2	8	1	0.632026271	0.364429919	0.61671853	0.53820967	3.566666667	4.5	3.2	3.1	2	8	6		Avg Hand Sham
2	9	0	0.491463039	0.496973586	0.545828802	0.578885713	3.166666667	2.566666667	2.566666667	2.466666667	2	9	5		Avg Hand Real
2	11	0	0.682167741	0.313260024	0.577320804	0.512759981	2.2	2.333333333	2.066666667	1.933333333	2	11	6		Avg Face Sham
2	13	0	0.541536155	0.704577709	0.618565825	0.60454919	3.166666667	3	2.966666667	3.133333333	2	13	6		Avg Face Real
2	14	0	0.4911335	0.665760327	0.550551521	0.622193576	1.733333333	2.4	2.166666667	2.4	2	14	6		exp
2	16	1	0.533884961	0.659475046	0.579101655	0.646288218	3.033333333	2.8	2.4	2.7	2	16	6		sbj
2	17	1	0.461584963	0.341133625	0.56072288	0.461228887	1.433333333	1.733333333	2	1.8	2	17	5		uncomfort
2	18	0	0.532052016	0.416119846	0.500610067	0.553059069	2	2.2	2.566666667	2.466666667	2	18	6
2	19	0	0.566736955	0.509803144	0.624245247	0.483686463	4.066666667	4.2	3.6	3.333333333	2	19	5
1	1	0	0.396757956		0.524577828		1.585365854		2.04		1	1	6
1	2	0	-0.023393523		0.479535672		2.731707317		3.88		1	2	6
1	3	1	0.732069951		0.463124785		2.638888889		4.192307692		1	3	5
1	6	0	0.576763394		0.551893756		2.953488372		3.725490196		1	6	7
1	8	1	0.379407779		0.5421172		0.88372093		1.039215686		1	8	5
1	9	1	0.522920088		0.527154491		3.707317073		4.340425532		1	9	6
1	10	1	0.393064504		0.516681526		1.428571429		0.941176471		1	10	6
1	12	0	0.364969545		0.510221812		3.813953488		2.882352941		1	12	6
1	13	1	0.459210809		0.428133733		2.928571429		2.576923077		1	13	3
1	14	0	0.420426255		0.398705916		2.255813953		1.510204082		1	14	4
1	15	1	0.535739853		0.476770306		2.255813953		1.431372549		1	15	5
1	16	1	0.629799659		0.415227279		4.302325581		4.137254902		1	16	7
1	17	1	0.18802825		0.445700178		0.275		0.346938776		1	17	2
1	18	1	0.436582971		0.510775521		1.894736842		2.8		1	18	6
1	19	0	0.332278804		0.354921421		4.634146341		4.038461538		1	19	6
1	20	0	0.587718377		0.53356263		2.571428571		2.52		1	20	6
1	21	1	0.483654611		0.540515776		2.279069767		2.615384615		1	21	6
1	22	0	0.443361033		0.452360066		1.186046512		1.153846154		1	22	5
1	24	1	0.582228535		0.536811794		3.069767442		2.019230769		1	24	5
1	25	1	0.562364156		0.548246523		1.095238095		1.326923077		1	25	6
1	26	1	0.532755463		0.590562282		1.651162791		1.730769231		1	26	6
1	27	0	0.569585142		0.534427079		2.80952381		3		1	27	5
1	28	0	0.393263794		0.302938075		0.906976744		0.673913043		1	28	5
1	29	0	0.363885272		0.376099802		0.325581395		0.519230769		1	29	5
1	30	0	0.508292084		0.518583794		1.488372093		1.288461538		1	30	6
1	31	1	0.292074796		0.522861651		0.714285714		0.588235294		1	31	2
1	32	1	0.52510288		0.478432386		0.953488372		0.730769231		1	32	6
