# Supplementary material for: The causal role of the somatosensory cortex in prosocial behaviour
Source: eLife. 2018 May 8;7:e32740. doi: 10.7554/eLife.32740 (PMC5973831; doi:10.7554/eLife.32740)
Supplement: Source code 1. [file elife-32740-code1.zip]

Archive with 6 entries (6 files):
- Helping_EEG_preproc_analysis/a01_time_lock.m
- Helping_EEG_preproc_analysis/a03_beamform_TIMELOCK_plot_LowHighDonation.m
- Helping_EEG_preproc_analysis/a03_beamform_TIMELOCK_ZETAdon.m
- Helping_EEG_preproc_analysis/a04_beamform_TIMELOCK_HT2multvar.m
- Helping_EEG_preproc_analysis/HELPING_EEGpreproc_sg.m
- Helping_EEG_preproc_analysis/T2Hot1ck.m
