# Supplementary material for: The causal role of the somatosensory cortex in prosocial behaviour
Source: eLife. 2018 May 8;7:e32740. doi: 10.7554/eLife.32740 (PMC5973831; doi:10.7554/eLife.32740)
Supplement: Source code 1. [file elife-32740-code1.zip › Helping_EEG_preproc_analysis/T2Hot1ck.m]

function [P,F] = T2Hot1ck(X,alpha) 
%Christian Keysers adaptation of Hotelling's T-Squared test for one multivariate sample vs. zero.  
% 
%   Syntax: function [p] = T2Hot1ck(X,alpha)  
%      
%     Inputs:
%          X - multivariate data matrix.  
%      alpha - significance level (default = 0.05). 
% 
%     Output:
%          n - sample-size. 
%          p - variables. 
%          T2 - Hotelling's T-Squared statistic. 
%          Chi-sqr. or F - the approximation statistic test. 
%          df's - degrees' of freedom of the approximation statistic test. 
%          P - probability that null Ho: is true. 
% 
%
%    Example: For the example given by Johnson and Wichern (1992, p. 183),  
%             with 20 cases (n = 20) and three variables (p = 3). We are interested 
%             to test if there is any difference against the expected mean vector 
%             [4 50 10] at a significance level = 0.10. 
%                      --------------    -------------- 
%                       x1   x2   x3      x1   x2   x3 
%                      --------------    -------------- 
%                      3.7  48.5  9.3    3.9  36.9 12.7 
%                      5.7  65.1  8.0    4.5  58.8 12.3 
%                      3.8  47.2 10.9    3.5  27.8  9.8 
%                      3.2  53.2 12.0    4.5  40.2  8.4 
%                      3.1  55.5  9.7    1.5  13.5 10.1 
%                      4.6  36.1  7.9    8.5  56.4  7.1 
%                      2.4  24.8 14.0    4.5  71.6  8.2 
%                      7.2  33.1  7.6    6.5  52.8 10.9 
%                      6.7  47.4  8.5    4.1  44.1 11.2 
%                      5.4  54.1 11.3    5.5  40.9  9.4 
%                      --------------    -------------- 
% 
%             Total data matrix must be: 
%              X=[3.7 48.5 9.3;5.7 65.1 8.0;3.8 47.2 10.9;3.2 53.2 12.0;3.1 55.5 9.7; 
%              4.6 36.1 7.9;2.4 24.8 14.0;7.2 33.1 7.6;6.7 47.4 8.5;5.4 54.1 11.3; 
%              3.9 36.9 12.7;4.5 58.8 12.3;3.5 27.8 9.8;4.5 40.2 8.4;1.5 13.5 10.1; 
%              8.5 56.4 7.1;4.5 71.6 8.2;6.5 52.8 10.9;4.1 44.1 11.2;5.5 40.9 9.4]; 
% 
%     Calling on Matlab the function:  
%             T2Hot1(X) 
%       Immediately it ask: 
%             -Do you have an expected mean vector? (y/n): 
%            For this example we must to put: 
%             y  (meaning 'yes') 
%            Then it ask: 
%             -Give me the expected mean vector: 
%            Giving the mean vector: 
%             [4 50 10] 
%            Otherwise (n; meaning 'no') it consider a zero mean vector. 
% 
%       Answer is: 
% ------------------------------------------------------------------------------------ 
% Sample-size    Variables      T2          F           df1          df2          P 
% ------------------------------------------------------------------------------------ 
%      20            3         9.7388     2.9045          3           17        0.0649 
% ------------------------------------------------------------------------------------ 
% Mean vectors results significant. 
% 
% 
% Adapted by Christian Keysers based on T2Hot1 Created by A. Trujillo-Ortiz and R. Hernandez-Walls 
%             Facultad de Ciencias Marinas 
%             Universidad Autonoma de Baja California 
%             Apdo. Postal 453 
%             Ensenada, Baja California 
%             Mexico. 
%             atrujo@uabc.mx 
%             And the special collaboration of the post-graduate students of the 2002:2 
%             Multivariate Statistics Course: Karel Castro-Morales, Alejandro Espinoza-Tenorio, 
%             Andrea Guia-Ramirez. 
% 
%  Copyright (C) December 2002
%
%  References:
% 
%  Johnson, R. A. and Wichern, D. W. (1992), Applied Multivariate Statistical Analysis. 
%              3rd. ed. New-Jersey:Prentice Hall. pp. 180-181,199-200. 
% 
 
if nargin < 1,  
    error('Requires at least one input argument.');  
end; 
 
if nargin < 2,  
    alpha = 0.05;  
end;  
 
if (alpha <= 0 | alpha >= 1) 
   fprintf('Warning: significance level must be between 0 and 1\n'); 
   return; 
end; 
 
[n,p]=size(X); 

% remove the following comments if you want a non-zero H0
%ask=input('Do you have an expected mean vector? (y/n): ','s'); 
%if ask=='y' 
%   mu=input('Give me the expected mean vector: '); 
%else 
   mu=zeros([1,p]); 
%end; 
     
if n <= p, 
   error('Warning: requires that sample-size (n) must be greater than the number of variables (p).'); 
   return; 
else 
    
   m=mean(X); %Mean vector from data matrix X. 
   S=cov(X);  %Covariance matrix from data matrix X. 
   T2=n*(m-mu)*inv(S)*(m-mu)'; %Hotelling's T-Squared statistic. 
    
   if n >= 50 %Chi-square approximation.     
      X2=T2; 
      v=p; %Degrees of freedom. 
      P=1-chi2cdf(X2,v); %Probability that null Ho: is true. 
%       disp(' ') 
%       fprintf('----------------------------------------------------------------------------\n'); 
%       disp(' Sample-size    Variables      T2          Chi-sqr.         df          P') 
%       fprintf('----------------------------------------------------------------------------\n'); 
%       fprintf('%8.i%13.i%15.4f%14.4f%11.i%14.4f\n\n',n,p,T2,X2,v,P); 
%       fprintf('----------------------------------------------------------------------------\n'); 
      if P >= alpha; 
         disp('Mean vectors results not significant.'); 
      else 
         disp('Mean vectors results significant.'); 
      end; 
   else  %F approximation. 
      F=(n-p)/((n-1)*p)*T2;   
      v1=p;  %Numerator degrees of freedom. 
      v2=n-p;  %Denominator degrees of freedom. 
      P=1-fcdf(F,v1,v2);  %Probability that null Ho: is true. 
%       disp(' ') 
%       fprintf('-------------------------------------------------------------------------------------\n'); 
%       disp(' Sample-size    Variables      T2          F           df1          df2          P') 
%       fprintf('-------------------------------------------------------------------------------------\n'); 
%       fprintf('%8.i%13.i%15.4f%11.4f%9.i%14.i%14.4f\n\n',n,p,T2,F,v1,v2,P); 
%       fprintf('-------------------------------------------------------------------------------------\n'); 
%       if P >= alpha; 
%          disp('Mean vectors results not significant.'); 
%       else 
%          disp('Mean vectors results significant.'); 
%       end; 
   end; 
end; 
%  P

return;
